# Supplementary material for: Reproductive Strategies in Paternal Care and Remarkably Low Paternity Level in a Giant Water Bug
Source: Ecol Evol. 2025 Apr 23;15(4):e71316. doi: 10.1002/ece3.71316 (PMC12018165; doi:10.1002/ece3.71316)
Supplement: Supplementary file 1 — Table S1. Results of genotyping for A. japonicus using 17 microsatellite marker sets. [file ECE3-15-e71316-s003.xlsx]

## Sheet: Table S1
TABLE S1 | Results of genotyping for A. japonicus using 17 microsatellite marker sets
Sample ID	Male/ Female/ Nymph	Egg mass ID	SSR markers
			AJP01		AJP02		AJP04		AJP07		AJP08		AJP09		AJP10		AJP12		AJP20		AJP21		AJP24		AJP28		AJP31		AJP36		AJP38		AJP43		AJP47
7579	Male	-	121	121	105	109	127	129	152	152	151	151	120	124	109	109	122	122	190	190	119	119	148	148	191	191	157	160	153	153	117	117	191	191	112	114
7590	Male	-	121	123	105	105	129	129	152	152	151	151	122	124	105	109	120	120	188	190	119	126	148	148	191	191	157	160	149	153	117	117	0	0	116	116
7649	Male	-	123	123	105	105	129	129	156	156	151	151	120	124	109	109	118	122	188	188	119	128	148	148	191	191	160	160	153	153	117	117	191	191	116	116
7660	Male	-	121	123	105	105	129	129	152	152	151	151	124	124	109	109	118	122	190	190	119	119	148	148	191	191	160	160	153	153	117	117	0	0	114	114
7702	Male	-	121	123	105	105	129	129	152	156	151	151	122	124	109	109	118	120	188	190	119	126	148	148	191	191	160	160	153	153	117	119	0	0	112	114
7713	Male	-	121	123	105	105	129	129	152	154	151	151	120	124	105	109	120	122	190	190	119	119	148	148	191	191	160	160	153	153	117	117	191	191	114	116
7833	Male	-	121	123	99	105	129	129	152	154	151	151	122	124	103	109	118	122	180	190	119	126	148	148	182	191	160	160	151	153	111	117	191	191	114	116
7834	Male	-	121	121	105	105	129	129	152	152	151	151	120	124	109	113	120	122	188	190	126	126	148	148	191	191	160	160	151	153	117	117	0	0	116	116
7835	Male	-	121	123	105	109	129	129	152	156	151	151	122	124	109	109	118	122	188	188	119	126	148	148	191	191	157	160	149	153	117	117	191	191	112	114
7836	Male	-	121	123	105	109	127	129	152	154	151	151	120	124	109	109	118	122	190	190	119	119	150	150	191	191	157	157	149	153	117	117	191	191	116	116
7837	Male	-	121	121	105	109	129	129	152	156	151	151	122	124	109	109	122	122	190	190	119	126	148	148	191	191	160	160	149	153	117	117	191	191	114	114
7838	Male	-	123	123	105	105	129	129	152	154	151	151	120	120	109	109	120	120	188	190	119	119	148	148	191	191	157	157	149	153	117	117	0	0	112	114
7839	Male	-	123	123	105	105	129	129	152	152	151	151	120	124	95	109	120	122	190	190	119	119	148	148	191	191	160	160	153	153	117	119	0	0	114	116
7840	Male	-	121	123	105	105	129	129	156	156	151	155	124	124	109	109	122	122	188	188	119	126	148	148	191	191	160	160	149	153	117	117	193	193	114	116
7841	Male	-	121	121	105	105	129	129	152	156	151	153	120	120	109	109	122	122	190	190	119	128	148	148	191	191	157	160	153	153	117	117	191	191	114	116
7842	Male	-	121	123	105	105	129	129	152	156	151	151	120	124	109	109	122	122	190	190	119	126	148	150	191	191	160	160	153	153	117	117	0	0	116	116
7843	Male	-	121	121	105	105	129	129	156	156	151	151	124	124	95	109	122	122	188	188	119	119	148	148	191	191	157	160	149	151	117	117	191	191	116	116
7844	Male	-	121	121	105	105	129	129	152	156	151	151	124	124	109	113	122	122	188	190	119	126	142	148	191	191	160	160	153	153	117	117	0	0	114	114
7845	Male	-	121	123	105	105	129	129	152	156	151	151	124	124	105	109	122	122	188	188	119	126	148	148	191	191	160	160	153	153	117	117	191	191	114	116
7846	Male	-	121	123	105	105	129	129	152	156	151	151	120	124	109	111	122	122	188	188	126	126	142	148	191	191	160	160	149	153	117	117	191	191	114	116
21801	Female	-	121	123	105	105	127	129	154	156	151	151	124	124	105	109	122	122	188	188	119	119	144	148	191	191	160	160	153	153	117	117	193	193	114	116
21802	Female	-	121	123	105	105	129	129	152	152	151	151	124	124	105	109	122	122	188	188	119	119	142	148	191	191	154	157	149	153	117	117	191	191	116	116
21803	Female	-	121	121	105	105	129	129	152	152	151	151	120	120	109	113	120	122	190	190	119	119	148	148	191	191	160	160	153	153	117	117	0	0	112	116
21804	Female	-	121	123	95	105	129	129	152	154	151	151	120	124	95	95	122	122	188	190	119	126	148	148	191	191	160	160	149	153	117	117	0	0	112	114
21805	Female	-	123	123	105	105	129	129	152	152	151	151	124	124	95	109	118	122	188	190	126	128	148	148	191	191	160	160	151	153	117	117	191	191	114	116
21806	Female	-	121	123	105	109	129	129	152	154	151	151	120	122	109	109	122	122	188	188	119	126	148	148	191	191	160	160	149	151	117	117	191	191	112	114
21807	Female	-	121	123	105	105	127	129	156	156	151	151	124	124	105	109	118	122	190	190	119	126	148	150	191	191	157	160	153	153	117	117	191	191	114	116
21808	Female	-	123	123	105	109	129	129	154	156	151	151	122	124	109	109	122	122	190	190	119	126	148	148	191	191	160	160	151	153	117	117	0	0	114	116
21809	Female	-	121	123	105	109	129	129	152	152	151	151	120	124	109	109	122	122	190	190	119	119	148	150	191	191	160	160	153	153	117	117	191	191	114	116
21810	Female	-	121	123	105	105	129	129	154	156	151	151	120	124	105	109	120	122	188	188	119	128	142	148	191	191	157	160	149	149	117	117	191	191	114	114
21811	Female	-	121	121	105	105	129	129	152	154	151	151	122	124	109	111	122	122	188	188	126	126	148	150	191	191	160	160	151	153	117	117	191	191	114	114
21812	Female	-	123	123	105	105	129	129	152	154	151	151	124	124	109	111	122	122	188	190	126	126	148	150	191	191	160	160	153	153	117	117	191	191	116	116
21813	Female	-	121	123	105	105	127	129	152	156	151	151	124	124	109	109	118	122	188	188	119	126	148	150	191	191	160	160	153	153	117	117	0	0	114	116
21814	Female	-	121	123	105	105	129	129	152	156	151	151	120	124	105	109	122	122	188	190	119	119	148	148	191	191	160	160	153	153	117	117	191	191	112	114
21815	Female	-	121	123	105	105	129	129	152	156	151	151	124	124	95	109	120	120	188	190	119	119	148	148	191	191	160	160	153	153	117	117	191	191	114	116
21816	Female	-	121	123	105	105	129	129	152	156	151	151	120	124	95	109	122	122	188	188	126	126	148	148	191	191	157	160	151	153	117	117	0	0	114	116
21817	Female	-	121	123	105	105	129	129	156	156	151	151	120	120	109	109	118	122	188	190	119	128	148	148	191	191	160	160	153	153	117	117	191	191	114	116
21818	Female	-	121	123	105	105	127	129	152	152	151	151	124	124	95	109	122	122	188	190	119	119	142	144	191	191	157	160	151	153	117	117	191	191	114	114
21819	Female	-	121	121	105	105	129	129	154	154	151	151	122	124	109	109	118	120	188	190	119	126	148	148	191	191	160	160	151	151	117	117	0	0	114	116
21820	Female	-	121	121	105	105	129	129	156	156	151	151	122	122	109	109	120	122	188	190	126	126	148	148	191	191	160	160	149	153	117	117	191	191	112	114
7580	Nymph	EM1	121	121	105	105	127	127	152	156	151	153	124	124	109	109	118	122	188	190	119	126	148	150	191	191	157	160	153	153	117	117	191	191	112	114
7581	Nymph	EM1	121	121	105	105	127	129	152	152	151	151	120	124	95	109	120	122	190	190	119	119	148	148	191	191	160	160	153	153	117	117	191	191	114	114
7582	Nymph	EM1	121	123	105	105	129	129	156	156	151	151	124	124	109	109	118	122	188	190	119	126	148	148	191	191	157	160	153	153	117	117	191	191	114	116
7583	Nymph	EM1	121	121	105	105	129	129	152	152	151	151	120	120	109	109	122	122	190	190	119	119	148	148	191	191	160	160	153	153	117	117	191	191	112	114
7584	Nymph	EM1	121	121	105	105	127	129	152	156	151	151	120	124	105	109	118	122	190	190	119	126	148	148	191	191	157	160	153	153	117	117	191	191	114	116
7585	Nymph	EM1	121	123	105	105	127	129	152	154	151	151	120	124	109	111	122	122	190	190	119	126	148	150	191	191	157	160	153	153	117	117	191	191	112	116
7586	Nymph	EM1	121	123	105	105	129	129	152	152	151	151	124	124	109	109	120	122	188	190	119	126	148	150	191	191	157	160	149	153	117	117	0	0	116	116
7587	Nymph	EM1	121	121	105	105	127	129	152	152	0	0	120	120	109	109	122	122	190	190	119	119	148	148	191	191	160	160	153	153	117	117	191	191	112	114
7588	Nymph	EM1	121	123	105	105	129	129	152	152	0	0	120	124	109	109	122	122	188	190	119	119	148	148	191	191	157	160	153	153	117	117	191	191	112	114
7589	Nymph	EM1	123	123	105	105	127	129	152	156	151	151	124	124	105	109	118	118	190	190	119	119	148	150	191	191	157	160	153	153	117	117	191	191	114	116
7591	Nymph	EM2	123	123	105	105	129	129	152	156	151	151	120	124	109	109	118	122	190	190	119	119	148	148	191	191	160	160	153	153	117	117	191	191	114	114
7592	Nymph	EM2	123	123	105	105	129	129	152	156	151	151	120	124	109	109	120	122	188	188	119	126	148	148	191	191	157	160	149	153	117	117	191	191	116	116
7593	Nymph	EM2	123	123	105	105	129	129	152	154	151	151	122	124	109	109	120	122	188	188	119	119	142	148	191	191	157	157	149	149	117	117	191	191	114	116
7594	Nymph	EM2	121	123	105	105	127	129	152	152	151	151	122	124	109	109	120	122	188	190	126	126	148	150	191	191	157	160	149	153	117	117	0	0	116	116
7595	Nymph	EM2	121	121	105	105	129	129	152	154	151	151	124	124	105	109	118	120	190	190	119	126	148	148	191	191	160	160	149	151	117	117	0	0	114	116
7596	Nymph	EM2	123	123	105	105	129	129	154	156	151	151	122	124	109	109	122	122	188	188	119	126	148	148	191	191	160	160	151	153	117	117	0	0	114	116
7597	Nymph	EM2	123	123	105	105	129	129	152	156	151	151	122	124	105	109	120	122	190	190	119	126	148	148	191	191	160	160	149	153	117	117	0	0	116	116
7598	Nymph	EM2	121	121	105	105	127	129	152	152	151	151	124	124	95	105	120	122	188	190	119	119	142	148	191	191	157	160	153	153	117	117	191	191	114	116
7599	Nymph	EM2	121	123	105	105	129	129	154	156	151	151	122	124	109	109	118	120	188	190	126	128	148	148	191	191	160	160	151	153	117	117	191	191	116	116
7600	Nymph	EM2	121	121	105	105	127	129	152	152	151	151	122	124	95	109	120	122	190	190	119	126	142	148	191	191	160	160	149	151	117	117	191	191	114	116
7650	Nymph	EM3	123	123	105	105	129	129	154	156	151	151	120	122	109	109	122	122	188	188	119	119	148	148	191	191	160	160	149	153	117	117	191	191	114	116
7651	Nymph	EM3	123	123	105	105	129	129	152	156	151	151	124	124	105	109	122	122	188	188	119	128	148	148	191	191	154	160	149	153	117	117	191	191	116	116
7652	Nymph	EM3	121	123	105	105	129	129	152	156	151	151	120	120	109	109	120	122	188	190	119	128	148	148	191	191	160	160	153	153	117	117	191	191	116	116
7653	Nymph	EM3	121	121	105	105	129	129	152	154	151	151	122	124	109	109	120	122	188	190	119	119	148	148	191	191	160	160	151	153	117	117	0	0	114	116
7654	Nymph	EM3	121	123	105	105	129	129	152	156	151	151	120	120	109	109	118	122	190	190	119	119	148	148	191	191	160	160	153	153	117	117	191	191	112	114
7655	Nymph	EM3	123	123	105	105	129	129	152	156	151	151	120	124	95	109	118	122	188	188	119	126	148	148	191	191	160	160	153	153	117	117	191	191	116	116
7656	Nymph	EM3	121	123	105	105	129	129	152	156	151	151	120	124	109	109	118	122	188	188	119	119	144	148	191	191	160	160	151	153	117	117	191	191	114	116
7657	Nymph	EM3	123	123	105	105	129	129	152	156	151	151	124	124	105	109	122	122	188	188	119	128	148	148	191	191	160	160	153	153	117	117	191	191	114	116
7658	Nymph	EM3	121	123	105	105	129	129	154	156	151	151	120	122	109	109	120	122	188	188	119	119	148	148	191	191	160	160	151	153	117	117	191	191	116	116
7659	Nymph	EM3	121	123	105	105	127	129	154	156	151	151	124	124	109	109	122	122	188	188	119	119	144	148	191	191	160	160	153	153	117	117	193	193	116	116
7661	Nymph	EM4	121	121	105	105	129	129	152	156	151	151	120	124	105	109	118	122	188	190	119	128	142	148	191	191	157	160	149	153	117	117	191	191	114	114
7662	Nymph	EM4	123	123	105	105	129	129	152	152	151	151	124	124	109	109	118	122	188	190	119	119	142	148	191	191	157	160	153	153	117	117	191	191	114	116
7663	Nymph	EM4	121	121	105	105	129	129	152	154	151	151	124	124	105	109	122	122	188	190	119	119	144	148	191	191	160	160	153	153	117	117	0	0	114	116
7664	Nymph	EM4	123	123	105	105	129	129	152	152	151	151	124	124	105	109	118	122	188	190	119	119	142	148	191	191	157	160	149	153	117	117	191	191	114	116
7665	Nymph	EM4	123	123	105	105	129	129	152	152	151	151	124	124	109	111	118	122	190	190	119	126	148	150	191	191	160	160	153	153	117	117	191	191	114	116
7666	Nymph	EM4	121	121	105	105	129	129	152	154	151	151	120	124	105	109	120	122	188	190	119	119	148	148	191	191	160	160	149	153	117	117	191	191	114	114
7667	Nymph	EM4	121	123	105	105	129	129	152	152	153	153	120	124	109	113	122	122	190	190	119	119	148	148	191	191	160	160	153	153	117	117	0	0	114	116
7668	Nymph	EM4	121	123	105	105	129	129	152	152	151	151	124	124	109	109	118	122	190	190	119	119	148	150	191	191	160	160	153	153	117	117	191	191	114	116
7669	Nymph	EM4	121	123	105	105	129	129	152	156	151	151	124	124	109	109	118	120	188	190	119	119	148	148	191	191	160	160	153	153	117	117	191	191	114	114
7670	Nymph	EM4	121	123	105	105	127	129	152	152	151	151	124	124	109	109	118	122	188	190	119	126	148	148	191	191	160	160	153	153	117	117	191	191	114	114
7703	Nymph	EM5	121	121	105	105	129	129	156	156	151	151	122	124	109	109	118	120	188	188	126	126	148	148	191	191	160	160	149	153	117	117	0	0	112	114
7704	Nymph	EM5	121	121	105	105	129	129	156	156	151	151	122	124	109	109	118	122	188	188	119	126	148	148	191	191	160	160	149	153	117	117	0	0	112	112
7705	Nymph	EM5	121	123	105	105	129	129	152	156	151	151	120	122	95	109	118	122	188	190	119	119	148	148	191	191	160	160	153	153	117	117	0	0	112	114
7706	Nymph	EM5	123	123	105	105	129	129	152	152	151	151	124	124	109	109	118	122	190	190	119	119	148	148	191	191	160	160	153	153	117	117	191	191	114	116
7707	Nymph	EM5	121	121	105	105	129	129	156	156	151	151	122	122	109	109	118	120	188	190	126	126	148	148	191	191	160	160	149	153	117	117	0	0	114	114
7708	Nymph	EM5	123	123	105	105	129	129	154	156	151	155	124	124	105	109	122	122	188	188	119	119	142	148	191	191	157	160	149	149	117	117	191	191	114	114
7709	Nymph	EM5	123	123	105	105	129	129	152	156	151	151	122	124	95	109	118	118	188	190	119	126	148	148	191	191	160	160	153	153	117	117	191	191	112	114
7710	Nymph	EM5	121	121	105	105	129	129	154	156	151	151	124	124	109	109	118	118	190	190	126	126	148	148	191	191	160	160	151	153	117	119	0	0	112	114
7711	Nymph	EM5	121	121	105	105	127	129	156	156	151	151	124	124	109	109	118	122	188	190	119	119	144	148	194	194	160	160	153	153	117	119	193	193	112	116
7712	Nymph	EM5	121	121	105	105	129	129	152	156	151	151	122	124	105	109	120	122	188	190	119	119	148	148	191	191	157	160	149	153	117	119	191	191	114	116
7714	Nymph	EM6	121	123	105	105	129	129	152	154	151	151	124	124	95	109	118	120	190	190	119	126	148	148	191	191	160	160	153	153	117	117	191	191	114	116
7715	Nymph	EM6	121	123	105	105	129	129	152	152	151	151	120	124	95	109	122	122	188	190	119	126	148	148	191	191	160	160	153	153	117	117	0	0	114	116
7716	Nymph	EM6	123	123	105	105	129	129	152	156	151	151	120	124	95	109	118	118	188	188	128	128	148	148	191	191	160	160	153	153	117	117	191	191	114	116
7717	Nymph	EM6	123	123	105	105	129	129	152	152	151	151	120	124	109	109	122	122	190	190	119	126	148	148	191	191	160	160	151	153	117	117	191	191	114	116
7718	Nymph	EM6	121	123	105	105	129	129	152	152	151	151	124	124	95	105	118	122	188	190	119	126	148	148	191	191	160	160	153	153	117	117	191	191	114	116
7719	Nymph	EM6	121	123	105	105	129	129	152	154	151	151	124	124	105	109	118	120	188	190	119	128	148	148	191	191	160	160	151	153	117	117	191	191	114	114
7720	Nymph	EM6	121	123	105	105	129	129	152	154	151	151	124	124	109	109	120	120	188	190	119	119	142	148	191	191	160	160	149	153	117	117	191	191	114	114
7721	Nymph	EM6	121	123	105	105	129	129	152	154	151	151	124	124	95	105	120	122	190	190	119	126	148	148	191	191	160	160	149	153	117	117	191	191	112	116
7722	Nymph	EM6	121	123	105	105	129	129	152	152	151	151	120	124	95	109	122	122	190	190	119	128	148	148	191	191	160	160	153	153	117	117	191	191	114	116
7723	Nymph	EM6	121	123	105	105	127	129	152	156	151	151	120	124	105	105	122	122	188	190	119	119	148	148	191	191	160	160	153	153	117	117	191	193	114	116
23174	Nymph	EM7	121	121	105	105	129	129	152	156	151	151	120	124	105	109	122	122	188	190	119	119	148	150	191	191	160	160	153	153	117	117	191	191	114	116
23175	Nymph	EM7	123	123	105	105	129	129	152	152	151	151	120	124	95	105	120	122	190	190	119	119	148	148	191	191	160	160	153	153	117	119	191	191	114	114
23176	Nymph	EM7	121	123	105	105	129	129	152	156	151	151	120	124	105	109	122	122	188	190	119	119	148	148	191	191	160	160	153	153	117	117	191	191	112	114
23177	Nymph	EM7	121	123	105	105	129	129	154	156	151	151	122	124	105	111	122	122	188	188	126	126	148	148	191	191	160	160	151	153	117	117	191	191	114	114
23178	Nymph	EM7	121	123	105	105	129	129	152	154	151	151	124	124	105	109	122	122	188	188	119	119	148	150	191	191	160	160	153	153	117	117	191	191	114	114
23179	Nymph	EM7	121	123	105	105	129	129	152	154	151	151	124	124	109	109	120	122	188	190	119	126	148	148	191	191	160	160	151	153	117	117	0	0	114	116
23180	Nymph	EM7	121	121	105	105	129	129	154	156	151	151	122	124	109	111	122	122	188	188	126	126	148	148	191	191	160	160	151	153	117	117	191	191	114	114
23181	Nymph	EM7	121	123	105	105	129	129	152	152	151	151	122	124	105	111	122	122	188	188	119	119	148	150	191	191	160	160	151	153	117	117	191	191	114	116
23182	Nymph	EM7	121	123	105	105	127	129	156	156	151	151	124	124	105	109	122	122	188	190	119	119	148	150	191	191	160	160	153	153	117	117	191	191	116	116
23183	Nymph	EM7	123	123	105	105	129	129	152	156	151	151	122	124	109	109	122	122	188	190	119	126	148	148	191	191	160	160	153	153	117	117	191	191	114	114
23184	Nymph	EM8	121	123	105	105	129	129	152	152	151	151	120	124	109	109	120	122	190	190	119	119	148	148	191	191	160	160	153	153	117	117	0	0	112	116
23185	Nymph	EM8	121	123	105	105	129	129	152	152	151	151	120	124	109	109	120	122	190	190	119	119	148	150	191	191	160	160	153	153	117	117	191	191	114	116
23186	Nymph	EM8	121	123	105	105	129	129	152	154	151	151	122	124	109	109	120	120	190	190	119	119	148	148	191	191	160	160	151	153	117	117	0	0	114	116
23187	Nymph	EM8	123	123	105	105	129	129	152	154	151	151	122	124	109	109	120	122	190	190	119	126	148	148	191	191	160	160	153	153	117	117	0	0	114	116
23188	Nymph	EM8	121	123	105	105	129	129	152	152	151	151	120	124	109	111	122	122	188	190	119	126	148	150	191	191	160	160	151	153	117	117	191	191	114	114
23189	Nymph	EM8	121	123	105	105	129	129	152	152	151	151	124	124	95	109	122	122	188	190	119	119	148	150	191	191	160	160	153	153	117	119	191	191	114	116
23190	Nymph	EM8	123	123	105	105	129	129	152	154	151	151	120	124	95	109	120	122	190	190	119	119	148	148	191	191	160	160	153	153	117	119	0	0	116	116
23191	Nymph	EM8	123	123	105	105	127	129	152	156	151	151	124	124	95	105	120	120	188	190	119	119	144	148	191	191	160	160	153	153	117	117	193	193	114	116
23192	Nymph	EM8	121	121	105	105	129	129	152	156	151	151	124	124	105	109	122	122	188	190	119	119	144	148	191	191	160	160	153	153	117	117	191	191	114	116
23193	Nymph	EM8	121	123	105	105	129	129	152	154	151	151	120	122	95	109	120	120	188	190	119	126	148	148	191	191	160	160	151	153	117	119	0	0	114	114
23194	Nymph	EM9	123	123	105	105	129	129	152	152	151	151	122	124	109	109	122	122	188	188	126	126	148	148	191	191	160	160	149	153	117	117	0	0	114	114
23195	Nymph	EM9	123	123	105	105	129	129	152	156	151	151	124	124	109	111	118	122	188	190	126	126	148	148	191	191	157	160	149	153	117	117	191	191	114	116
23196	Nymph	EM9	121	121	105	105	129	129	152	156	151	151	120	124	109	111	118	122	188	190	119	126	142	148	191	191	160	160	149	153	117	117	0	0	114	116
23197	Nymph	EM9	121	123	105	105	127	129	152	156	151	151	120	124	109	109	122	122	188	188	119	126	142	144	191	191	160	160	153	153	117	117	191	191	116	116
23198	Nymph	EM9	121	121	105	105	129	129	152	156	151	151	120	122	109	109	122	122	188	190	126	126	142	148	191	191	160	160	153	153	117	117	191	191	114	116
23199	Nymph	EM9	121	123	105	105	129	129	152	156	151	151	124	124	109	113	122	122	188	190	119	119	142	148	191	191	160	160	153	153	117	117	191	191	114	114
23200	Nymph	EM9	121	121	105	105	129	129	154	156	151	151	120	124	95	109	122	122	188	188	119	126	148	148	191	191	157	160	149	151	117	117	191	191	112	116
23201	Nymph	EM9	121	123	105	105	129	129	152	156	151	151	122	124	109	111	120	122	188	188	126	126	142	148	191	191	160	160	149	149	117	117	191	191	112	114
23202	Nymph	EM9	121	123	105	105	129	129	152	156	151	151	120	124	109	111	122	122	188	188	119	126	148	148	191	191	160	160	149	151	117	117	191	191	112	116
23203	Nymph	EM9	121	123	105	105	129	129	152	156	151	151	124	124	105	109	118	122	188	190	126	126	148	150	191	191	157	160	153	153	117	117	191	191	114	114
23204	Nymph	EM10	121	121	105	105	129	129	152	156	151	151	120	124	95	109	122	122	188	188	119	126	148	148	191	191	157	160	151	153	117	117	191	191	112	116
23205	Nymph	EM10	121	123	105	105	129	129	152	156	151	151	124	124	95	109	122	122	188	188	119	119	142	148	191	191	154	157	149	153	117	117	191	191	116	116
23206	Nymph	EM10	121	123	105	105	129	129	156	156	151	151	120	124	109	109	122	122	188	188	128	128	148	148	191	191	157	160	151	153	117	117	191	191	116	116
23207	Nymph	EM10	121	123	105	105	129	129	156	156	151	151	122	124	95	109	122	122	188	190	119	119	148	148	191	191	157	160	149	151	117	117	0	0	116	116
23208	Nymph	EM10	121	121	105	105	129	129	152	156	151	151	120	124	95	109	122	122	188	190	119	119	148	148	191	191	160	160	151	153	117	117	0	0	114	116
23209	Nymph	EM10	121	121	105	105	129	129	152	156	151	151	120	124	95	109	122	122	188	190	119	126	148	148	191	191	157	160	149	151	117	117	191	191	114	116
23210	Nymph	EM10	121	123	105	105	129	129	152	156	151	151	124	124	95	95	122	122	188	190	119	126	148	148	191	191	157	160	149	149	117	117	0	0	112	116
23211	Nymph	EM10	121	121	105	105	129	129	156	156	151	151	120	124	95	109	118	122	188	190	119	128	148	148	191	191	157	160	149	153	117	117	191	191	116	116
23212	Nymph	EM10	121	123	105	105	129	129	156	156	151	151	120	124	95	109	122	122	188	190	119	128	148	148	191	191	157	160	149	153	117	117	191	191	114	116
23213	Nymph	EM10	121	121	105	105	129	129	152	156	151	151	124	124	95	109	122	122	188	188	119	126	148	148	191	191	157	160	149	151	117	117	0	0	114	116
23214	Nymph	EM11	121	121	105	105	129	129	152	154	151	151	124	124	105	109	122	122	188	188	119	119	148	148	191	191	160	160	153	153	117	117	193	193	114	116
23215	Nymph	EM11	121	121	105	105	129	129	156	156	151	151	122	124	109	109	120	122	188	188	119	126	142	148	191	191	160	160	149	153	117	117	0	0	112	114
23216	Nymph	EM11	121	123	105	105	129	129	152	152	151	151	124	124	95	109	118	122	190	190	119	128	142	148	191	191	160	160	153	153	117	117	191	191	114	114
23217	Nymph	EM11	121	123	105	105	129	129	152	152	151	151	124	124	109	113	122	122	190	190	119	128	148	148	191	191	160	160	151	153	117	117	191	191	114	114
23218	Nymph	EM11	121	123	105	105	129	129	152	156	151	151	124	124	95	113	122	122	190	190	119	119	142	148	191	191	160	160	153	153	117	117	0	0	114	114
23219	Nymph	EM11	121	123	105	105	129	129	152	156	151	151	120	124	95	109	122	122	188	190	119	126	148	148	191	191	160	160	151	153	117	117	0	0	114	114
23220	Nymph	EM11	121	123	105	105	129	129	156	156	151	151	124	124	95	109	122	122	188	188	119	126	148	148	191	191	157	157	149	153	117	117	0	0	114	116
23221	Nymph	EM11	121	123	105	105	129	129	152	156	151	151	124	124	109	109	120	122	188	188	119	126	142	148	191	191	160	160	149	153	117	117	191	191	114	114
23222	Nymph	EM11	121	121	105	105	129	129	152	156	151	151	124	124	109	113	122	122	188	190	119	126	148	148	191	191	160	160	153	153	117	117	0	0	114	114
23223	Nymph	EM11	121	121	105	105	129	129	152	154	151	151	122	124	109	113	120	122	188	190	119	119	148	148	191	191	160	160	151	153	117	117	0	0	114	114
23224	Nymph	EM12	121	121	105	105	129	129	152	154	151	151	124	124	109	109	120	122	188	190	126	126	148	148	191	191	160	160	151	153	117	117	0	0	116	116
23225	Nymph	EM12	123	123	105	105	129	129	152	156	151	151	120	124	109	109	122	122	190	190	119	119	148	150	191	191	160	160	153	153	117	117	191	191	114	116
23226	Nymph	EM12	121	123	105	105	129	129	152	152	151	151	124	124	109	109	122	122	190	190	119	119	150	150	191	191	160	160	153	153	117	117	191	191	114	116
23227	Nymph	EM12	121	121	105	105	129	129	152	156	151	151	120	124	109	113	122	122	190	190	119	126	142	148	191	191	160	160	153	153	117	117	191	191	114	114
23228	Nymph	EM12	123	123	105	105	127	129	152	156	151	151	120	124	109	109	118	118	188	190	119	126	142	150	191	191	160	160	153	153	117	117	191	191	114	114
23229	Nymph	EM12	121	123	105	105	129	129	152	154	151	151	120	122	109	109	118	122	188	190	119	126	148	150	191	191	160	160	151	153	117	117	0	0	114	116
23230	Nymph	EM12	123	123	105	105	127	129	154	156	151	151	124	124	105	109	122	122	188	190	119	119	144	148	191	191	160	160	153	153	117	117	0	0	114	116
23231	Nymph	EM12	121	123	105	105	129	129	154	156	151	151	120	120	109	109	122	122	188	190	126	128	142	150	191	191	160	160	149	153	117	117	191	191	114	116
23232	Nymph	EM12	123	123	105	105	129	129	152	156	151	151	120	124	109	111	122	122	190	190	119	126	148	148	191	191	160	160	153	153	117	117	191	191	116	116
23233	Nymph	EM12	123	123	105	105	129	129	156	156	151	151	124	124	109	109	122	122	190	190	119	126	150	150	191	191	157	160	153	153	117	117	191	191	114	116
23234	Nymph	EM13	121	123	105	105	127	129	152	156	151	151	122	124	105	109	122	122	188	190	126	126	148	150	191	191	157	157	153	153	117	117	191	191	112	116
23235	Nymph	EM13	121	123	105	105	129	129	154	156	151	151	120	122	109	109	118	122	188	188	126	126	148	148	191	191	160	160	151	153	117	117	0	0	112	114
23236	Nymph	EM13	123	123	105	105	129	129	154	156	151	151	120	124	109	109	122	122	188	190	119	126	148	148	191	191	160	160	153	153	117	117	0	0	116	116
23237	Nymph	EM13	123	123	105	105	129	129	152	156	151	151	120	124	109	109	122	122	188	188	119	126	148	148	191	191	157	160	149	153	117	117	191	191	114	116
23238	Nymph	EM13	121	123	105	105	129	129	152	152	151	151	124	124	109	109	122	122	188	190	119	126	148	148	191	191	160	160	153	153	117	117	191	191	114	116
23239	Nymph	EM13	123	123	105	105	129	129	152	156	151	151	122	124	109	111	118	122	188	188	119	126	148	148	191	191	157	160	149	153	117	117	191	191	112	116
23240	Nymph	EM13	121	123	105	105	129	129	152	156	151	151	122	122	109	109	122	122	188	190	119	126	148	148	191	191	160	160	153	153	117	117	0	0	112	112
23241	Nymph	EM13	121	123	105	105	129	129	152	152	151	151	120	124	95	109	122	122	188	190	126	126	148	148	191	191	160	160	153	153	117	117	0	0	112	112
23242	Nymph	EM13	121	123	105	105	129	129	152	152	151	151	124	124	109	109	122	122	188	190	126	126	148	148	191	191	157	160	153	153	117	117	191	191	112	116
23243	Nymph	EM13	121	123	105	105	127	129	152	156	151	151	124	124	105	109	118	122	188	190	126	126	148	150	191	191	160	160	149	153	117	117	191	191	114	116
23244	Nymph	EM14	121	123	105	105	127	129	152	154	151	151	124	124	95	109	122	122	190	190	119	119	142	148	191	191	157	160	153	153	117	117	191	191	114	116
23245	Nymph	EM14	123	123	105	105	129	129	152	154	151	151	124	124	109	109	122	122	190	190	119	126	148	148	191	191	160	160	151	153	117	117	191	191	114	116
23246	Nymph	EM14	121	123	105	105	127	129	152	156	151	151	122	124	105	109	118	122	190	190	126	126	148	150	191	191	157	160	153	153	117	117	191	191	114	114
23247	Nymph	EM14	121	121	105	105	129	129	152	156	151	151	122	124	109	109	120	122	190	190	126	126	148	148	191	191	160	160	151	153	117	117	0	0	112	114
23248	Nymph	EM14	123	123	105	105	127	129	152	152	151	151	124	124	109	109	118	122	190	190	119	126	142	148	191	191	157	160	151	151	117	117	191	191	114	114
23249	Nymph	EM14	123	123	105	105	129	129	154	156	151	151	120	122	109	109	122	122	188	190	119	119	148	148	191	191	160	160	151	153	117	117	191	191	114	116
23250	Nymph	EM14	121	123	105	105	129	129	152	154	151	151	122	124	109	109	118	122	190	190	119	126	148	148	191	191	160	160	151	153	117	117	191	191	114	116
23251	Nymph	EM14	123	123	105	105	129	129	152	156	0	0	120	124	109	109	118	122	188	190	126	128	148	148	191	191	160	160	153	153	117	117	191	191	114	114
23252	Nymph	EM14	121	123	105	105	129	129	152	156	151	151	122	124	109	109	118	122	190	190	119	119	148	148	191	191	160	160	151	153	117	117	191	191	116	116
23253	Nymph	EM14	121	123	105	105	129	129	152	152	151	151	122	124	109	109	118	118	188	190	119	128	148	148	191	191	160	160	151	153	117	117	191	191	116	116
23254	Nymph	EM15	121	123	105	105	127	129	152	156	151	151	124	124	105	109	122	122	190	190	119	119	148	148	191	191	157	157	153	153	117	117	191	191	114	114
23255	Nymph	EM15	121	123	105	105	127	127	152	152	151	151	120	124	95	109	122	122	190	190	119	119	148	150	191	191	157	157	153	153	117	117	191	191	114	114
23256	Nymph	EM15	121	121	105	105	129	129	152	156	151	151	124	124	109	109	122	122	190	190	119	119	148	150	191	191	157	160	153	153	117	117	191	191	112	116
23257	Nymph	EM15	121	121	105	105	129	129	152	152	151	151	120	120	109	109	122	122	190	190	119	119	148	148	191	191	157	157	153	153	117	117	191	191	112	116
23258	Nymph	EM15	121	123	105	105	127	129	152	152	151	151	124	124	95	109	118	122	190	190	119	128	148	148	191	191	160	160	153	153	117	117	191	191	114	116
23259	Nymph	EM15	121	123	105	105	129	129	152	152	151	151	120	120	109	109	122	122	190	190	119	119	148	148	191	191	160	160	153	153	117	117	191	191	114	114
23260	Nymph	EM15	121	123	105	105	129	129	152	152	151	151	120	120	95	109	122	122	188	190	119	119	148	148	191	191	157	160	153	153	117	117	0	0	112	114
23261	Nymph	EM15	121	123	105	105	127	129	152	152	151	151	120	124	109	111	122	122	188	190	119	126	148	150	191	191	160	160	153	153	117	117	191	191	114	116
23262	Nymph	EM15	121	123	105	105	127	129	152	156	151	151	120	120	95	109	122	122	188	190	119	126	148	148	191	191	157	160	151	153	117	117	0	0	112	116
23263	Nymph	EM15	121	121	105	105	127	129	152	152	151	151	120	124	109	109	122	122	190	190	119	119	148	150	191	191	157	157	153	153	117	117	191	191	114	116
23264	Nymph	EM16	121	123	105	105	129	129	154	154	151	151	120	120	95	109	120	122	190	190	119	119	148	148	191	191	160	160	153	153	117	117	0	0	114	114
23265	Nymph	EM16	121	123	105	105	129	129	152	156	151	151	120	124	105	109	122	122	190	190	119	119	148	148	191	191	160	160	153	153	117	117	191	191	114	114
23266	Nymph	EM16	123	123	105	105	129	129	152	152	151	151	120	124	109	109	122	122	188	190	119	126	148	148	191	191	160	160	153	153	117	117	0	0	114	116
23267	Nymph	EM16	123	123	105	105	129	129	156	156	151	151	120	124	109	109	118	118	188	190	119	128	148	148	191	191	160	160	153	153	117	119	0	0	112	116
23268	Nymph	EM16	123	123	105	105	129	129	152	154	151	151	120	124	105	109	118	120	188	190	119	128	148	148	191	191	160	160	151	153	117	117	191	191	114	114
23269	Nymph	EM16	121	121	105	105	129	129	152	156	151	151	120	124	105	109	122	122	190	190	119	128	148	148	191	191	160	160	153	153	117	117	191	191	114	114
23270	Nymph	EM16	121	121	105	105	129	129	152	154	151	151	124	124	109	109	120	122	188	190	119	126	148	148	191	191	157	160	153	153	117	117	0	0	116	116
23271	Nymph	EM16	121	121	105	105	129	129	154	156	151	151	120	124	109	109	120	122	188	190	119	119	148	148	191	191	160	160	153	153	117	117	191	191	114	116
23272	Nymph	EM16	123	123	105	105	129	129	152	152	151	151	120	124	105	109	122	122	190	190	119	119	148	150	191	191	160	160	153	153	117	117	191	191	114	116
23273	Nymph	EM16	121	123	105	105	129	129	152	152	151	151	122	124	109	109	120	122	188	190	119	119	148	150	191	191	157	160	149	153	117	117	191	191	116	116
23342	Nymph	EM17	123	123	105	105	129	129	152	154	151	151	122	124	109	109	120	122	188	190	126	126	148	148	191	191	160	160	153	153	117	117	191	191	112	116
23343	Nymph	EM17	121	121	105	105	129	129	152	152	151	151	120	124	95	109	122	122	188	190	119	126	148	148	191	191	160	160	149	153	117	117	191	191	112	114
23344	Nymph	EM17	121	123	105	105	129	129	152	152	151	151	120	122	95	109	120	122	188	190	119	126	148	148	191	191	160	160	149	153	117	119	0	0	112	114
23345	Nymph	EM17	121	123	105	105	129	129	156	156	151	151	120	124	109	109	118	122	188	188	126	126	148	148	191	191	157	160	153	153	117	119	0	0	114	114
23346	Nymph	EM17	121	121	105	105	129	129	152	156	151	151	120	124	95	109	118	122	188	190	119	126	148	148	191	191	160	160	153	153	117	119	0	0	112	114
23347	Nymph	EM17	121	121	105	105	129	129	154	156	151	151	124	124	95	109	118	122	188	190	119	119	148	148	191	191	160	160	153	153	117	119	0	0	112	114
23348	Nymph	EM17	121	121	105	105	129	129	152	156	151	151	120	124	109	109	118	122	188	190	119	119	148	148	191	191	160	160	153	153	117	117	191	191	114	114
23349	Nymph	EM17	121	121	105	105	127	129	156	156	151	151	124	124	109	109	118	120	190	190	126	126	148	148	191	191	157	160	153	153	117	119	191	191	112	116
23350	Nymph	EM17	123	123	105	105	129	129	152	154	151	151	122	124	95	109	120	122	188	190	119	119	148	148	191	191	160	160	149	153	117	117	0	0	112	114
23351	Nymph	EM17	121	123	105	105	129	129	152	152	151	151	124	124	95	109	120	122	188	190	119	126	148	148	191	191	160	160	149	153	117	119	0	0	114	114
23352	Nymph	EM18	123	123	105	105	129	129	156	156	151	151	124	124	109	109	120	122	188	188	119	128	142	148	191	191	157	157	149	153	117	117	191	191	114	116
23353	Nymph	EM18	121	123	105	105	129	129	152	152	151	151	122	124	95	105	120	120	188	188	119	119	148	148	191	191	157	160	153	153	117	117	191	191	114	116
23354	Nymph	EM18	121	123	105	105	129	129	152	156	151	151	120	122	105	109	120	122	188	190	119	126	148	148	191	191	160	160	149	153	117	117	191	191	114	116
23355	Nymph	EM18	121	123	105	105	129	129	152	156	151	151	120	124	105	109	120	122	188	190	119	126	148	148	191	191	157	160	153	153	117	117	191	191	116	116
23356	Nymph	EM18	121	121	105	105	127	129	152	152	151	151	124	124	109	109	120	122	188	190	119	126	144	148	191	191	157	160	149	151	117	117	191	191	114	116
23357	Nymph	EM18	121	121	105	105	129	129	152	152	151	151	120	124	105	109	120	122	188	190	119	119	148	148	191	191	157	160	153	153	117	117	191	191	114	116
23358	Nymph	EM18	123	123	105	105	129	129	152	156	151	151	120	124	105	109	118	120	190	190	119	119	148	148	191	191	157	160	153	153	117	117	191	191	116	116
23359	Nymph	EM18	121	123	105	105	127	129	152	152	151	151	124	124	95	105	120	122	190	190	126	126	142	148	191	191	157	160	153	153	117	117	191	191	114	116
23360	Nymph	EM18	123	123	105	105	127	129	152	156	151	151	122	124	105	109	118	120	190	190	119	126	148	148	191	191	157	157	149	153	117	117	0	0	116	116
23361	Nymph	EM18	123	123	105	105	129	129	152	152	151	151	122	124	109	109	120	122	190	190	119	126	148	148	191	191	160	160	149	153	117	117	191	191	116	116
23362	Nymph	EM19	123	123	105	105	129	129	152	156	151	151	120	124	95	109	118	120	188	190	119	128	148	148	191	191	160	160	153	153	117	117	191	191	114	116
23363	Nymph	EM19	123	123	105	105	129	129	152	154	151	151	122	124	109	111	120	122	188	188	119	126	148	148	191	191	157	160	149	153	117	117	191	191	116	116
23364	Nymph	EM19	123	123	105	105	129	129	156	156	151	151	120	124	109	109	118	120	188	188	119	128	148	148	191	191	160	160	149	153	117	117	191	191	114	116
23365	Nymph	EM19	121	123	105	105	129	129	152	156	151	151	120	120	109	109	118	122	188	190	119	128	148	150	191	191	160	160	153	153	117	117	191	191	114	116
23366	Nymph	EM19	121	123	105	105	129	129	156	156	151	151	120	124	109	109	118	122	188	188	119	119	148	148	191	191	160	160	153	153	117	117	191	191	112	116
23367	Nymph	EM19	121	123	105	105	127	129	154	156	151	151	120	124	109	109	118	122	188	188	119	128	148	148	191	191	160	160	153	153	117	117	0	0	114	116
23368	Nymph	EM19	123	123	105	105	129	129	152	152	151	151	120	124	109	109	120	122	188	190	119	119	148	150	191	191	160	160	149	153	117	117	191	191	114	116
23369	Nymph	EM19	121	123	105	105	129	129	152	156	151	151	120	124	109	109	118	122	188	188	119	119	144	148	191	191	157	160	153	153	117	117	191	191	114	116
23370	Nymph	EM19	121	123	105	105	129	129	154	156	151	151	120	120	105	109	118	122	188	188	119	128	142	148	191	191	160	160	149	153	117	117	191	191	114	116
23371	Nymph	EM19	123	123	105	105	129	129	156	156	151	151	120	124	109	109	122	122	188	188	119	119	148	148	191	191	160	160	153	153	117	117	191	191	116	116
23372	Nymph	EM20	121	123	105	105	129	129	152	152	151	151	124	124	109	109	122	122	188	190	119	126	148	148	191	191	160	160	151	153	117	117	191	191	114	116
23373	Nymph	EM20	121	123	105	105	129	129	152	156	151	151	124	124	95	109	120	122	188	190	119	126	148	148	191	191	160	160	153	153	117	117	191	191	114	114
23374	Nymph	EM20	121	123	105	105	129	129	152	156	0	0	120	124	109	109	122	122	188	190	119	126	148	148	191	191	160	160	153	153	117	117	191	191	112	114
23375	Nymph	EM20	123	123	105	105	129	129	154	156	151	151	124	124	105	109	122	122	188	190	126	126	148	148	191	191	160	160	153	153	117	117	191	191	116	116
23376	Nymph	EM20	121	123	105	105	129	129	152	152	151	151	124	124	105	109	118	122	188	190	119	128	148	148	191	191	160	160	151	153	117	117	191	191	114	116
23377	Nymph	EM20	121	123	105	105	129	129	152	154	151	151	124	124	109	109	122	122	188	190	126	126	148	150	191	191	160	160	153	153	117	117	191	191	114	116
23378	Nymph	EM20	123	123	105	105	129	129	152	154	151	151	124	124	105	109	122	122	188	190	119	126	148	148	191	191	160	160	153	153	117	117	191	191	114	116
23379	Nymph	EM20	121	123	105	105	129	129	152	156	151	151	120	124	109	109	118	122	188	188	119	126	148	148	191	191	160	160	153	153	117	117	191	191	114	114
23380	Nymph	EM20	121	123	105	105	127	129	156	156	151	151	124	124	109	109	122	122	188	190	119	126	148	150	191	191	160	160	153	153	117	117	0	0	114	114
23381	Nymph	EM20	121	123	105	105	129	129	152	156	151	151	124	124	95	109	118	122	188	190	119	128	148	148	191	191	160	160	153	153	117	117	191	191	114	116
23382	Nymph	EM21	121	123	105	105	129	129	152	156	151	151	124	124	105	109	120	122	188	190	119	119	144	148	191	191	160	160	153	153	117	117	0	0	116	116
23383	Nymph	EM21	121	123	105	105	129	129	152	152	151	151	124	124	95	109	120	122	190	190	119	119	148	148	191	191	160	160	153	153	117	119	0	0	114	116
23384	Nymph	EM21	121	123	105	105	129	129	152	152	151	151	120	120	95	105	120	122	188	190	119	119	148	148	191	191	160	160	153	153	117	119	0	0	114	114
23385	Nymph	EM21	123	123	105	105	129	129	152	156	151	151	120	120	95	105	122	122	188	190	119	119	148	148	191	191	160	160	153	153	117	119	0	0	112	116
23386	Nymph	EM21	121	123	105	105	129	129	152	154	151	151	120	124	95	109	122	122	188	190	119	119	148	148	191	191	160	160	153	153	117	119	0	0	114	114
23387	Nymph	EM21	121	123	105	105	129	129	152	152	151	151	120	122	95	109	122	122	188	190	119	119	148	150	191	191	160	160	153	153	117	119	0	0	114	114
23388	Nymph	EM21	121	123	105	105	129	129	152	152	0	0	120	120	95	109	122	122	190	190	119	119	148	148	191	191	160	160	153	153	117	119	0	0	114	116
23389	Nymph	EM21	121	123	105	105	127	129	152	152	151	151	124	124	105	109	122	122	190	190	119	119	148	148	191	191	160	160	153	153	117	117	0	0	114	114
23390	Nymph	EM21	121	123	105	105	129	129	152	152	151	151	124	124	95	109	122	122	188	190	119	126	148	148	191	191	160	160	151	153	117	119	0	0	114	116
23391	Nymph	EM21	123	123	105	105	129	129	152	152	151	151	124	124	109	109	120	122	188	190	119	119	148	148	191	191	160	160	153	153	117	117	0	0	114	114
23392	Nymph	EM22	121	123	105	105	127	129	154	156	151	151	124	124	109	109	122	122	188	188	119	119	148	148	191	191	160	160	151	153	117	117	0	0	114	116
23393	Nymph	EM22	121	121	105	105	129	129	152	156	151	151	120	124	109	109	122	122	188	190	119	119	148	148	191	191	160	160	153	153	117	117	0	0	114	114
23394	Nymph	EM22	121	123	105	105	129	129	152	156	151	151	120	120	105	109	122	122	188	188	119	126	148	148	191	191	160	160	153	153	117	117	0	0	112	116
23395	Nymph	EM22	121	121	105	105	129	129	152	156	151	151	120	120	109	111	122	122	188	188	119	126	142	148	191	191	160	160	149	153	117	117	0	0	114	116
23396	Nymph	EM22	121	123	105	105	129	129	152	156	151	151	124	124	95	109	122	122	188	190	119	119	148	150	191	191	160	160	149	153	117	117	0	0	114	116
23397	Nymph	EM22	121	123	105	105	129	129	152	152	151	151	120	124	95	109	122	122	188	190	126	126	148	148	191	191	160	160	149	153	117	117	0	0	114	114
23398	Nymph	EM22	121	123	105	105	129	129	152	156	151	151	124	124	95	109	122	122	188	190	119	126	142	148	191	191	160	160	149	153	117	117	0	0	114	116
23399	Nymph	EM22	123	123	105	105	129	129	156	156	151	151	120	124	109	109	122	122	188	188	126	128	148	148	191	191	160	160	153	153	117	117	0	0	114	116
23400	Nymph	EM22	121	123	105	105	129	129	156	156	151	151	124	124	109	109	118	122	188	190	119	119	148	148	191	191	157	157	151	153	117	117	191	191	114	116
23401	Nymph	EM22	123	123	105	105	129	129	152	156	151	151	120	124	109	109	122	122	188	190	119	126	142	148	191	191	160	160	153	153	117	117	0	0	112	114
23414	Nymph	EM23	121	121	105	105	129	129	152	156	151	151	120	124	95	109	122	122	188	190	119	119	148	148	191	191	157	160	149	153	117	117	191	191	116	116
23415	Nymph	EM23	121	121	105	105	129	129	156	156	151	151	124	124	95	105	122	122	188	190	119	119	148	150	191	191	157	160	149	153	117	117	0	0	116	116
23416	Nymph	EM23	121	123	105	105	129	129	154	156	151	151	124	124	95	109	122	122	188	188	119	119	148	148	191	191	157	160	149	151	117	117	0	0	112	116
23417	Nymph	EM23	121	123	105	105	129	129	152	156	151	151	124	124	95	95	122	122	188	190	119	126	148	148	191	191	157	160	149	153	117	117	0	0	114	116
23418	Nymph	EM23	121	121	105	105	129	129	152	156	151	151	120	124	95	95	122	122	188	188	119	126	148	148	191	191	160	160	149	149	117	117	0	0	114	116
23419	Nymph	EM23	121	121	105	105	129	129	156	156	151	155	120	124	109	109	118	122	188	190	119	119	148	148	191	191	160	160	149	153	117	117	0	0	116	116
23420	Nymph	EM23	121	121	105	105	129	129	152	156	151	151	124	124	95	109	122	122	188	188	119	126	148	148	191	191	160	160	149	153	117	117	0	0	116	116
23421	Nymph	EM23	121	123	105	105	129	129	156	156	151	151	124	124	105	109	122	122	188	190	119	119	148	148	191	191	157	160	151	153	117	117	0	0	112	116
23422	Nymph	EM23	121	121	105	105	129	129	152	156	151	151	124	124	95	109	122	122	188	188	119	126	148	148	191	191	157	160	151	151	117	117	0	0	114	116
23423	Nymph	EM23	121	123	105	105	129	129	152	156	151	151	120	124	95	109	122	122	188	190	119	119	148	148	191	191	160	160	149	153	117	117	191	191	116	116
23424	Nymph	EM24	121	123	105	105	129	129	152	156	151	151	120	120	109	113	122	122	188	190	126	128	148	148	191	191	160	160	151	153	117	117	191	191	114	116
23425	Nymph	EM24	121	123	105	105	129	129	152	152	151	151	120	124	95	109	122	122	190	190	126	126	148	148	191	191	160	160	149	153	117	117	0	0	112	116
23426	Nymph	EM24	121	121	105	105	129	129	152	156	151	151	124	124	109	109	120	122	188	188	126	126	148	148	191	191	157	160	153	153	117	117	0	0	114	116
23427	Nymph	EM24	121	123	105	105	129	129	152	152	151	151	120	124	95	109	122	122	188	188	126	126	148	148	191	191	160	160	153	153	117	117	0	0	116	116
23428	Nymph	EM24	121	123	105	105	129	129	152	152	151	151	120	124	109	109	120	122	190	190	119	126	148	150	191	191	160	160	153	153	117	117	0	0	114	116
23429	Nymph	EM24	121	123	105	105	129	129	152	152	151	151	124	124	109	109	120	122	190	190	126	126	148	148	191	191	160	160	151	153	117	117	0	0	114	116
23430	Nymph	EM24	121	123	105	105	129	129	152	152	151	151	120	124	109	113	122	122	190	190	126	128	148	148	191	191	160	160	151	151	117	117	0	0	116	116
23431	Nymph	EM24	121	123	105	105	129	129	152	156	151	151	120	124	109	113	120	122	190	190	119	126	148	148	191	191	160	160	151	153	117	117	0	0	114	116
23432	Nymph	EM24	121	121	105	105	129	129	152	152	151	151	120	120	95	113	120	122	188	190	126	126	148	148	191	191	160	160	149	151	117	117	0	0	114	116
23433	Nymph	EM24	121	123	105	105	129	129	152	152	151	151	120	120	95	113	120	122	188	190	119	126	148	148	191	191	160	160	149	153	117	117	0	0	112	116
23438	Nymph	EM25	121	123	105	105	127	129	154	156	151	151	124	124	109	113	122	122	188	190	119	119	144	148	191	191	160	160	153	153	117	117	0	0	114	116
23439	Nymph	EM25	121	123	105	105	129	129	152	156	151	151	120	124	95	109	122	122	188	190	126	126	148	148	191	191	157	160	151	153	117	117	0	0	114	114
23440	Nymph	EM25	121	123	105	105	129	129	152	152	151	151	120	124	109	109	122	122	188	190	119	119	148	148	191	191	160	160	153	153	117	117	191	191	112	114
23441	Nymph	EM25	121	123	105	105	129	129	152	154	151	151	124	124	95	113	122	122	190	190	119	119	148	148	191	191	160	160	149	153	117	117	0	0	112	114
23442	Nymph	EM25	121	123	105	105	129	129	152	152	151	151	124	124	109	109	122	122	188	190	119	126	148	148	191	191	160	160	153	153	117	117	191	191	112	114
23443	Nymph	EM25	121	121	105	105	129	129	152	156	151	151	124	124	109	109	122	122	188	188	126	126	148	148	191	191	157	160	153	153	117	117	0	0	114	116
23444	Nymph	EM25	121	121	105	105	129	129	152	156	151	151	124	124	109	113	122	122	188	188	119	126	142	148	191	191	160	160	153	153	117	117	0	0	114	114
23445	Nymph	EM25	121	123	105	105	129	129	152	156	151	151	120	124	109	109	118	122	188	190	126	128	142	148	191	191	160	160	153	153	117	117	0	0	114	116
23446	Nymph	EM25	121	121	105	105	129	129	152	156	151	151	124	124	109	109	122	122	188	190	119	126	142	148	191	191	157	160	153	153	117	117	0	0	114	114
23447	Nymph	EM25	121	123	105	105	129	129	152	154	151	151	120	120	95	109	122	122	190	190	119	119	148	150	191	191	160	160	153	153	117	117	0	0	114	116
23448	Nymph	EM26	121	121	105	105	129	129	152	156	151	151	120	124	105	109	118	122	188	188	119	119	148	148	191	191	160	160	149	153	117	117	191	191	114	114
23449	Nymph	EM26	121	123	105	105	129	129	156	156	151	151	124	124	105	109	118	122	188	188	119	126	144	148	191	191	157	160	149	153	117	117	0	0	112	114
23450	Nymph	EM26	121	123	105	105	129	129	152	156	151	151	124	124	95	109	118	122	188	188	126	126	148	148	191	191	160	160	153	153	117	117	0	0	112	112
23451	Nymph	EM26	121	123	105	105	129	129	152	156	151	151	124	124	109	109	118	122	188	190	119	126	148	148	191	191	160	160	149	153	117	117	191	191	114	116
23452	Nymph	EM26	121	123	105	105	129	129	152	156	151	151	122	124	95	109	118	122	188	188	126	128	148	148	191	191	160	160	149	151	117	117	191	191	114	116
23453	Nymph	EM26	121	121	105	105	127	129	154	156	151	151	124	124	105	109	118	122	188	188	119	119	144	148	191	191	157	160	153	153	117	117	191	191	114	116
23454	Nymph	EM26	121	121	105	105	129	129	152	152	151	151	120	122	109	109	122	122	188	190	119	126	148	150	191	191	157	157	149	153	117	117	191	191	114	116
23455	Nymph	EM26	121	123	105	105	129	129	154	156	151	151	120	122	95	109	118	122	188	190	119	126	148	148	191	191	157	160	149	153	117	117	0	0	112	112
23456	Nymph	EM26	121	123	105	105	129	129	152	156	151	151	124	124	109	111	118	122	188	190	119	126	148	150	191	191	160	160	153	153	117	117	191	191	114	116
23457	Nymph	EM26	121	123	105	105	129	129	152	152	151	151	122	124	95	109	122	122	188	188	119	126	148	148	191	191	160	160	153	153	117	117	0	0	114	114
23458	Nymph	EM27	121	123	105	105	129	129	152	154	151	151	124	124	109	109	122	122	188	190	119	119	148	148	191	191	160	160	151	153	117	117	191	191	112	116
23459	Nymph	EM27	123	123	105	105	127	129	152	156	151	151	124	124	109	109	118	122	188	190	119	126	144	148	191	191	160	160	153	153	117	117	0	0	114	116
23460	Nymph	EM27	121	123	105	105	129	129	152	156	151	151	124	124	105	109	118	122	188	190	119	126	148	148	191	191	160	160	151	153	117	117	191	191	112	116
23461	Nymph	EM27	123	123	105	105	129	129	154	156	151	151	120	122	109	109	122	122	188	190	119	128	148	148	191	191	160	160	153	153	117	117	191	191	114	116
23462	Nymph	EM27	121	123	105	105	129	129	152	156	151	151	122	124	105	109	118	122	190	190	119	119	148	148	191	191	160	160	153	153	117	117	191	191	114	116
23463	Nymph	EM27	121	121	105	105	129	129	152	154	151	151	120	122	109	109	122	122	190	190	119	119	148	148	191	191	160	160	151	153	117	117	191	191	114	116
23464	Nymph	EM27	121	123	105	105	129	129	152	152	151	151	124	124	95	109	118	122	188	190	119	126	148	148	191	191	160	160	151	151	117	117	0	0	114	116
23465	Nymph	EM27	123	123	105	105	129	129	152	154	151	151	124	124	109	109	122	122	190	190	119	126	148	150	191	191	160	160	151	153	117	117	191	191	114	114
23466	Nymph	EM27	121	123	105	105	129	129	152	156	151	151	124	124	109	109	118	122	190	190	126	126	148	148	191	191	160	160	151	153	117	117	191	191	114	116
23467	Nymph	EM27	123	123	105	105	129	129	154	154	151	151	124	124	109	109	122	122	188	190	119	119	148	148	191	191	160	160	153	153	117	117	0	0	114	116
23468	Nymph	EM28	121	123	105	105	129	129	152	156	151	151	120	124	109	109	122	122	190	190	119	126	148	150	191	191	160	160	153	153	117	117	191	191	114	116
23469	Nymph	EM28	123	123	105	105	127	129	152	156	151	151	120	124	105	109	122	122	188	190	119	119	144	150	191	191	160	160	153	153	117	117	193	193	116	116
23470	Nymph	EM28	121	123	105	105	129	129	152	152	151	151	120	124	109	109	122	122	188	190	119	126	148	148	191	191	157	157	149	153	117	117	191	191	114	114
23471	Nymph	EM28	121	123	105	105	129	129	152	156	151	151	120	120	95	109	122	122	188	190	126	126	148	150	191	191	160	160	151	153	117	117	0	0	114	116
23472	Nymph	EM28	121	123	105	105	129	129	152	156	151	151	124	124	109	109	122	122	190	190	126	128	148	148	191	191	160	160	151	153	117	117	191	191	116	116
23473	Nymph	EM28	123	123	105	105	129	129	152	152	151	151	124	124	109	109	118	122	190	190	126	128	148	150	191	191	160	160	151	153	117	117	191	191	114	116
23474	Nymph	EM28	123	123	105	105	129	129	152	156	151	151	120	124	95	109	122	122	188	190	119	126	148	148	191	191	160	160	149	153	117	117	0	0	112	116
23475	Nymph	EM28	121	121	105	105	129	129	152	152	151	151	120	120	109	109	122	122	190	190	119	119	148	148	191	191	160	160	153	153	117	117	191	191	116	116
23476	Nymph	EM28	121	123	105	105	129	129	152	156	151	151	120	124	109	109	118	122	188	190	119	119	148	148	191	191	160	160	149	153	117	117	191	191	112	114
23477	Nymph	EM28	121	123	105	105	129	129	152	156	151	151	120	124	109	109	122	122	188	190	119	126	148	150	191	191	160	160	153	153	117	117	0	0	114	116
23479	Nymph	EM29	121	121	105	105	129	129	152	154	151	151	120	124	95	109	120	122	188	190	119	119	148	148	191	191	160	160	149	153	117	117	0	0	112	112
23480	Nymph	EM29	121	123	105	105	129	129	154	156	151	151	122	124	95	109	118	122	188	190	126	126	148	148	191	191	160	160	153	153	117	119	0	0	114	114
23481	Nymph	EM29	121	123	105	105	129	129	152	152	151	151	124	124	109	109	120	122	190	190	119	126	148	148	191	191	160	160	153	153	117	117	191	191	114	116
23482	Nymph	EM29	121	121	105	105	129	129	152	152	151	151	120	124	109	109	120	122	190	190	119	119	148	150	191	191	160	160	153	153	117	117	191	191	114	116
23483	Nymph	EM29	123	123	105	105	129	129	152	152	151	151	122	124	109	109	118	122	190	190	119	119	148	148	191	191	160	160	153	153	117	119	191	191	112	116
23484	Nymph	EM29	121	123	105	105	129	129	152	156	151	151	122	124	95	109	118	122	188	190	119	126	148	148	191	191	160	160	153	153	117	119	0	0	114	114
23485	Nymph	EM29	121	121	105	105	129	129	154	156	151	151	120	124	95	109	118	122	188	188	119	126	148	148	191	191	160	160	153	153	117	117	0	0	112	114
23486	Nymph	EM29	121	123	105	105	129	129	154	156	151	151	122	122	109	109	118	122	188	190	126	126	148	150	191	191	160	160	151	153	117	117	191	191	112	114
23487	Nymph	EM29	121	123	105	105	129	129	152	154	151	151	122	124	109	111	120	122	188	190	119	126	148	148	191	191	160	160	151	153	117	119	191	191	112	114
23488	Nymph	EM29	121	121	105	109	129	129	152	156	151	151	122	124	109	109	118	122	188	188	119	126	148	148	191	191	160	160	153	153	117	119	191	191	112	114
23489	Nymph	EM30	121	121	105	105	129	129	152	154	151	151	122	124	109	111	120	122	188	190	119	126	148	148	191	191	160	160	151	153	117	117	191	191	114	114
23490	Nymph	EM30	123	123	105	105	129	129	154	156	151	151	120	124	105	109	118	120	188	190	119	128	148	148	191	191	160	160	153	153	117	117	191	191	114	116
23491	Nymph	EM30	123	123	105	105	129	129	154	154	151	151	124	124	95	109	120	122	190	190	119	126	148	148	191	191	160	160	153	153	117	117	191	191	114	116
23492	Nymph	EM30	123	123	105	105	129	129	152	156	151	151	120	120	105	109	118	122	188	190	119	128	148	148	191	191	160	160	153	153	117	117	191	191	114	114
23493	Nymph	EM30	121	121	105	105	127	129	152	156	151	151	124	124	105	109	120	122	188	190	119	119	144	148	191	191	160	160	153	153	117	119	193	193	114	116
23494	Nymph	EM30	121	123	105	105	129	129	152	156	151	151	124	124	105	109	122	122	188	190	119	119	148	148	191	191	160	160	153	153	117	117	191	191	112	114
23495	Nymph	EM30	121	123	105	105	129	129	152	154	151	151	120	124	109	109	120	122	190	190	119	126	148	148	191	191	160	160	151	153	117	117	191	191	114	114
23496	Nymph	EM30	121	123	105	105	129	129	152	156	151	151	120	120	109	109	118	122	190	190	119	128	148	148	191	191	160	160	153	153	117	117	191	191	114	114
23497	Nymph	EM30	123	123	105	105	129	129	152	156	151	151	122	124	109	109	118	122	188	190	119	126	148	148	191	191	160	160	153	153	117	119	191	191	114	114
23498	Nymph	EM30	123	123	105	105	129	129	152	154	151	151	124	124	105	109	120	122	188	190	119	126	148	148	191	191	160	160	151	153	117	117	191	191	116	116
23499	Nymph	EM31	121	121	105	105	127	129	152	156	151	151	120	120	109	109	118	122	188	190	119	119	148	148	191	191	157	160	153	153	117	117	191	191	114	114
23500	Nymph	EM31	121	121	105	105	129	129	152	156	151	151	120	120	109	109	122	122	188	190	119	128	148	148	191	191	160	160	153	153	117	117	191	191	114	114
23501	Nymph	EM31	121	121	105	105	129	129	152	154	151	151	120	124	95	109	122	122	190	190	119	119	148	148	191	191	160	160	153	153	117	117	191	191	112	114
23502	Nymph	EM31	121	121	105	105	129	129	152	152	0	0	120	124	109	109	122	122	188	190	119	119	148	148	191	191	157	160	153	153	117	117	191	191	112	114
23503	Nymph	EM31	121	123	105	105	129	129	152	152	151	151	120	124	109	109	118	122	190	190	119	126	148	148	191	191	157	160	151	153	117	117	191	191	112	114
23504	Nymph	EM31	121	121	105	105	129	129	152	156	151	151	120	120	109	109	122	122	190	190	119	128	148	148	191	191	160	160	153	153	117	117	191	191	112	116
23505	Nymph	EM31	121	121	105	105	127	129	152	156	151	151	120	124	105	109	122	122	190	190	119	119	148	148	191	191	157	160	153	153	117	117	191	191	114	114
23506	Nymph	EM31	121	123	105	105	129	129	152	154	151	151	124	124	109	109	122	122	188	190	119	119	144	148	191	191	160	160	153	153	117	117	193	193	112	114
23507	Nymph	EM31	123	123	105	105	127	129	152	152	151	151	120	124	95	109	122	122	188	190	119	128	148	148	191	191	157	160	151	153	117	117	191	191	112	116
23508	Nymph	EM31	121	123	105	105	129	129	152	152	151	151	120	124	95	109	122	122	190	190	119	126	148	148	191	191	157	160	153	153	117	117	0	0	112	114
23509	Nymph	EM32	123	123	105	105	129	129	152	152	151	151	122	124	105	105	120	122	190	190	119	126	148	148	191	191	157	160	153	153	117	117	191	191	114	116
23510	Nymph	EM32	121	123	105	105	129	129	152	154	151	151	124	124	95	105	120	122	188	190	126	126	148	148	191	191	160	160	153	153	117	117	0	0	112	116
23511	Nymph	EM32	121	121	105	105	129	129	152	156	151	151	124	124	105	105	120	122	188	188	119	126	144	148	191	191	157	160	153	153	117	117	0	0	114	116
23512	Nymph	EM32	121	123	105	105	129	129	152	156	151	151	122	124	109	109	120	122	188	188	126	126	148	148	191	191	157	160	149	151	117	117	0	0	116	116
23513	Nymph	EM32	123	123	105	105	129	129	152	152	151	151	122	124	95	109	120	122	188	188	119	126	148	148	191	191	160	160	149	149	117	117	0	0	114	116
23514	Nymph	EM32	121	123	105	105	129	129	152	152	151	151	124	124	105	109	120	122	188	190	126	126	148	148	191	191	157	157	153	153	117	117	0	0	114	116
23515	Nymph	EM32	121	121	105	105	129	129	152	156	151	151	122	124	105	109	120	122	188	188	119	119	148	148	191	191	157	160	153	153	117	117	0	0	114	116
23516	Nymph	EM32	121	121	105	105	129	129	152	154	151	151	124	124	105	109	120	122	188	188	119	119	148	148	191	191	157	160	153	153	117	117	193	193	116	116
23517	Nymph	EM32	123	123	105	105	129	129	152	156	151	151	124	124	105	109	120	122	188	190	119	126	144	148	191	191	160	160	149	153	117	117	193	193	114	116
23518	Nymph	EM32	121	123	105	105	129	129	152	152	151	151	122	124	109	109	120	122	188	190	119	119	148	150	191	191	157	160	149	153	117	117	191	191	116	116
23519	Nymph	EM33	121	123	105	105	129	129	152	152	151	151	120	124	95	95	120	122	188	190	119	126	148	148	191	191	160	160	149	153	117	119	0	0	114	116
23520	Nymph	EM33	123	123	105	105	129	129	152	156	151	151	120	124	95	109	118	120	188	190	119	119	148	148	191	191	160	160	153	153	117	119	191	191	114	114
23521	Nymph	EM33	121	121	105	105	129	129	154	156	151	155	120	124	95	109	122	122	188	188	119	126	148	148	191	191	160	160	149	149	117	117	193	193	114	114
23522	Nymph	EM33	121	123	105	105	129	129	152	156	151	151	124	124	95	95	122	122	188	190	119	126	148	148	191	191	160	160	153	153	117	119	0	0	114	116
23523	Nymph	EM33	121	121	105	105	129	129	152	156	151	151	124	124	95	95	120	122	188	190	119	126	148	148	191	191	160	160	153	153	117	119	0	0	114	114
23524	Nymph	EM33	123	123	105	105	129	129	152	152	151	151	120	124	95	95	122	122	188	190	119	126	148	148	191	191	160	160	151	153	117	119	0	0	116	116
23525	Nymph	EM33	123	123	105	105	129	129	152	152	151	151	124	124	109	109	120	122	190	190	128	128	148	148	191	191	160	160	151	153	117	117	191	191	114	116
23526	Nymph	EM33	121	123	105	105	129	129	152	156	151	151	120	124	95	109	118	120	188	190	119	128	148	148	191	191	160	160	153	153	117	119	191	191	114	116
23527	Nymph	EM33	123	123	105	105	129	129	152	152	151	151	120	124	109	109	122	122	190	190	119	126	148	148	191	191	160	160	151	153	117	117	191	191	114	114
23528	Nymph	EM33	123	123	105	105	129	129	152	156	151	151	120	124	95	109	120	122	190	190	119	119	148	148	191	191	160	160	153	153	117	117	191	191	114	116
23529	Nymph	EM34	121	121	105	105	129	129	152	156	151	151	120	124	95	109	122	122	188	190	119	126	148	148	191	191	160	160	151	153	117	117	0	0	112	116
23530	Nymph	EM34	121	121	105	105	129	129	152	156	151	151	122	124	95	111	122	122	188	188	119	119	148	148	191	191	157	160	149	153	117	117	191	191	114	116
23531	Nymph	EM34	123	123	105	105	129	129	152	156	151	151	124	124	95	109	118	122	188	188	119	128	148	148	191	191	157	160	151	153	117	117	191	191	114	116
23532	Nymph	EM34	121	121	105	105	129	129	156	156	151	151	120	124	109	109	122	122	188	188	119	119	148	148	191	191	160	160	151	153	117	117	191	191	114	116
23533	Nymph	EM34	121	121	105	105	129	129	152	156	151	151	122	124	95	109	122	122	188	188	119	126	148	148	191	191	157	160	149	153	117	117	191	191	114	116
23534	Nymph	EM34	121	123	105	105	129	129	152	156	151	151	124	124	109	109	118	122	188	190	119	126	148	148	191	191	157	160	151	151	117	117	191	191	114	116
23535	Nymph	EM34	121	121	105	105	129	129	152	156	151	151	120	124	109	109	122	122	188	188	119	119	148	148	191	191	157	160	151	153	117	117	191	191	114	116
23536	Nymph	EM34	121	121	105	105	129	129	156	156	151	151	120	124	109	109	122	122	188	188	119	119	148	148	191	191	160	160	151	153	117	117	191	191	112	116
23537	Nymph	EM34	121	123	105	105	129	129	152	156	151	151	124	124	95	109	122	122	188	188	119	128	148	148	191	191	157	160	149	151	117	117	191	191	114	116
23538	Nymph	EM34	121	121	105	105	129	129	152	156	151	151	124	124	109	109	122	122	188	190	119	119	148	150	191	191	160	160	149	153	117	117	191	191	116	116
23539	Nymph	EM35	121	121	105	105	129	129	156	156	151	155	120	124	105	109	122	122	188	190	119	119	148	148	191	191	160	160	149	153	117	117	191	193	112	114
23540	Nymph	EM35	123	123	105	105	129	129	152	156	151	155	124	124	95	109	118	122	188	190	126	128	148	148	191	191	160	160	149	153	117	117	193	193	114	116
23541	Nymph	EM35	121	121	105	105	129	129	154	156	151	155	120	124	95	109	122	122	188	188	119	119	148	148	191	191	160	160	149	149	117	117	0	0	112	116
23542	Nymph	EM35	121	121	105	105	129	129	156	156	151	155	124	124	109	109	122	122	188	188	126	126	148	148	191	191	160	160	149	151	117	117	0	0	114	116
23543	Nymph	EM35	121	121	105	105	129	129	152	156	151	151	120	124	109	109	122	122	188	188	119	126	148	148	191	191	160	160	153	153	117	117	191	191	114	116
23544	Nymph	EM35	121	121	105	105	129	129	156	156	151	151	120	124	105	109	122	122	188	188	119	119	148	148	191	191	160	160	153	153	117	117	191	191	114	116
23545	Nymph	EM35	121	121	105	105	129	129	156	156	151	151	120	124	105	109	122	122	188	188	119	119	148	148	191	191	160	160	153	153	117	117	191	191	114	114
23546	Nymph	EM35	121	123	105	105	129	129	154	156	151	155	124	124	95	109	122	122	188	190	119	119	148	148	191	191	160	160	149	149	117	117	0	0	112	116
23547	Nymph	EM35	123	123	105	105	129	129	152	156	151	151	124	124	95	109	122	122	188	190	119	126	148	148	191	191	160	160	153	153	117	117	193	193	112	114
23548	Nymph	EM35	123	123	105	105	129	129	156	156	151	151	120	124	109	109	122	122	188	188	119	128	148	148	191	191	160	160	153	153	117	117	191	193	114	114
23549	Nymph	EM36	121	123	105	105	129	129	152	156	151	151	120	120	109	109	122	122	188	188	126	126	142	142	191	191	157	160	153	153	117	117	0	0	114	116
23550	Nymph	EM36	123	123	105	105	129	129	156	156	151	151	120	124	109	111	122	122	188	188	119	126	142	148	191	191	160	160	149	153	117	117	191	191	112	114
23551	Nymph	EM36	123	123	105	105	129	129	152	156	151	151	120	124	95	109	122	122	188	188	126	126	142	148	191	191	160	160	151	153	117	117	191	191	114	116
23552	Nymph	EM36	121	123	105	105	129	129	152	156	151	151	120	120	105	111	122	122	188	190	119	126	142	148	191	191	160	160	149	153	117	117	191	191	112	114
23553	Nymph	EM36	123	123	105	105	129	129	152	152	151	151	120	124	109	111	122	122	188	188	126	126	142	148	191	191	157	160	149	153	117	117	191	191	116	116
23554	Nymph	EM36	121	121	105	105	129	129	152	156	151	151	120	120	109	111	122	122	188	188	119	126	142	148	191	191	160	160	149	153	117	117	191	191	112	116
23555	Nymph	EM36	121	123	105	105	129	129	152	156	151	155	124	124	95	109	122	122	188	188	119	126	148	148	191	191	160	160	149	151	117	117	193	193	114	116
23556	Nymph	EM36	121	121	105	105	129	129	152	156	151	151	120	124	109	109	122	122	188	190	119	119	148	150	191	191	157	157	151	153	117	117	191	191	116	116
23557	Nymph	EM36	123	123	105	105	129	129	156	156	151	151	124	124	109	109	122	122	188	188	119	126	148	148	191	191	160	160	153	153	117	117	191	191	114	114
23558	Nymph	EM36	123	123	105	105	129	129	152	152	151	151	120	124	109	111	122	122	188	188	126	126	148	148	191	191	157	160	149	153	117	117	191	191	114	116
23598	Nymph	EM37	121	123	105	105	129	129	152	152	151	151	124	124	95	105	122	122	188	190	119	119	148	148	191	191	160	160	153	153	117	117	191	191	114	114
23599	Nymph	EM37	121	123	105	105	129	129	152	152	151	151	120	124	95	109	122	122	188	188	119	126	148	148	191	191	157	160	151	153	117	117	0	0	114	116
23600	Nymph	EM37	121	123	105	105	129	129	152	156	151	151	120	124	105	109	122	122	188	190	119	119	148	148	191	191	160	160	153	153	117	117	191	191	112	116
23601	Nymph	EM37	121	123	105	105	129	129	152	154	151	151	124	124	95	109	122	122	188	190	119	126	148	148	191	191	160	160	153	153	117	117	0	0	114	114
23602	Nymph	EM37	121	123	105	105	129	129	152	152	151	151	120	124	95	109	122	122	188	188	119	126	148	148	191	191	160	160	149	153	117	117	191	191	114	116
23603	Nymph	EM37	121	123	105	105	129	129	152	156	151	151	124	124	105	109	122	122	188	188	119	126	148	148	191	191	157	160	153	153	117	117	0	0	114	114
23604	Nymph	EM37	121	123	105	105	129	129	152	154	151	151	120	124	95	105	122	122	188	190	126	126	148	148	191	191	160	160	149	153	117	117	191	191	114	114
23605	Nymph	EM37	121	121	105	105	129	129	152	152	151	151	124	124	105	109	122	122	188	188	126	126	148	148	191	191	157	160	153	153	117	117	0	0	114	114
23606	Nymph	EM37	123	123	105	105	129	129	152	152	151	151	120	124	95	109	122	122	188	188	126	126	148	148	191	191	157	160	151	153	117	117	191	191	114	116
23607	Nymph	EM37	123	123	105	105	129	129	152	156	151	151	124	124	109	109	122	122	188	190	126	128	148	148	191	191	160	160	153	153	117	117	191	191	114	114
23608	Nymph	EM38	121	123	105	105	129	129	152	156	151	151	124	124	109	109	122	122	188	190	119	119	148	148	191	191	157	160	153	153	117	117	191	191	114	116
23609	Nymph	EM38	121	123	105	105	129	129	156	156	151	151	124	124	109	109	118	122	188	188	119	119	148	148	191	191	160	160	153	153	117	117	191	191	114	116
23610	Nymph	EM38	123	123	105	105	129	129	152	156	151	151	120	124	109	109	122	122	188	188	119	126	148	148	191	191	160	160	151	153	117	117	191	191	116	116
23611	Nymph	EM38	123	123	105	105	129	129	156	156	151	151	120	124	109	109	118	118	188	190	128	128	148	148	191	191	160	160	153	153	117	117	191	191	114	116
23612	Nymph	EM38	121	123	105	105	129	129	152	156	151	151	124	124	109	109	118	122	188	188	126	128	148	148	191	191	157	160	153	153	117	117	191	191	114	116
23613	Nymph	EM38	121	123	105	105	129	129	152	156	151	151	120	124	109	109	122	122	188	188	126	128	148	148	191	191	157	160	153	153	117	117	0	0	116	116
23614	Nymph	EM38	123	123	105	105	129	129	152	152	151	151	120	124	95	95	118	122	190	190	119	126	148	148	191	191	160	160	153	153	117	119	191	191	116	116
23615	Nymph	EM38	123	123	105	105	129	129	152	156	151	151	120	120	109	109	122	122	188	188	119	126	148	148	191	191	160	160	153	153	117	117	0	0	114	116
23616	Nymph	EM38	123	123	105	105	129	129	152	156	151	151	120	124	95	109	118	122	188	188	126	128	148	148	191	191	160	160	153	153	117	117	0	0	116	116
23617	Nymph	EM38	123	123	105	105	127	129	156	156	151	151	120	124	105	109	122	122	188	188	119	119	148	148	191	191	160	160	153	153	117	117	191	191	114	116
23618	Nymph	EM39	121	123	105	105	129	129	152	152	151	151	124	124	105	109	122	122	188	190	119	126	142	148	191	191	160	160	153	153	117	117	0	0	114	114
23619	Nymph	EM39	121	123	105	105	129	129	152	152	151	151	124	124	109	113	122	122	190	190	119	126	148	148	191	191	160	160	151	153	117	117	0	0	116	116
23620	Nymph	EM39	121	123	105	105	129	129	152	152	151	151	124	124	109	109	118	122	190	190	119	128	0	0	191	191	160	160	151	153	117	117	0	0	114	116
23621	Nymph	EM39	121	123	105	105	129	129	152	152	151	151	124	124	109	113	122	122	190	190	126	126	148	148	0	0	160	160	151	151	117	117	0	0	116	116
23622	Nymph	EM39	121	123	105	105	129	129	152	152	151	151	120	124	109	113	120	122	190	190	119	126	148	150	0	0	160	160	151	153	117	117	0	0	116	116
23623	Nymph	EM39	121	123	105	105	129	129	152	152	151	151	124	124	95	113	118	122	190	190	119	128	148	148	191	191	160	160	153	153	117	117	0	0	114	116
23624	Nymph	EM39	121	123	105	105	129	129	152	152	151	151	120	124	109	113	122	122	188	190	119	126	148	150	191	191	160	160	151	153	117	117	191	191	116	116
23625	Nymph	EM39	121	123	105	105	129	129	152	156	151	151	124	124	109	109	122	122	188	188	119	119	142	148	191	191	160	160	153	153	117	117	191	191	112	114
23626	Nymph	EM39	121	123	105	105	129	129	152	152	151	151	124	124	105	113	122	122	190	190	119	126	142	148	191	191	160	160	153	153	117	117	0	0	112	114
23627	Nymph	EM39	121	123	105	105	129	129	152	156	151	151	124	124	109	109	122	122	190	190	126	128	0	0	191	191	160	160	151	153	117	117	0	0	114	116
