# Supplementary material for: Reproductive Strategies in Paternal Care and Remarkably Low Paternity Level in a Giant Water Bug
Source: Ecol Evol. 2025 Apr 23;15(4):e71316. doi: 10.1002/ece3.71316 (PMC12018165; doi:10.1002/ece3.71316)
Supplement: Supplementary file 2 — Table S2. Polymorphic information on each microsatellite locus used for the parentage test of A. japonicus. [file ECE3-15-e71316-s002.xlsx]

## Sheet: Table S2
TABLE S2 | Polymorphic information on each microsatellite locus used for the parentage test of A. japonicus
Locus	k	N	Ho	He	PIC	NE-1P	NE-2P	NE-PP	NE-I	NE-SI	HW
AJP01	2	430	0.505	0.5	0.375	0.875	0.813	0.719	0.375	0.594	NS
AJP02	4	430	0.023	0.023	0.023	1	0.989	0.977	0.955	0.977	ND
AJP04	2	430	0.116	0.118	0.111	0.993	0.945	0.898	0.785	0.887	ND
AJP07	3	430	0.609	0.577	0.496	0.834	0.706	0.564	0.26	0.527	NS
AJP08	3	424	0.028	0.033	0.032	0.999	0.984	0.968	0.936	0.968	ND
AJP09	3	430	0.53	0.525	0.455	0.862	0.734	0.595	0.295	0.562	NS
AJP10	6	430	0.551	0.513	0.476	0.858	0.699	0.525	0.274	0.562	NS
AJP12	3	430	0.451	0.447	0.404	0.9	0.764	0.622	0.348	0.614	NS
AJP20	3	430	0.47	0.502	0.377	0.874	0.811	0.716	0.373	0.593	NS
AJP21	3	430	0.502	0.535	0.451	0.857	0.742	0.609	0.3	0.558	NS
AJP24	4	428	0.28	0.278	0.264	0.96	0.851	0.736	0.536	0.745	NS
AJP28	3	428	0.002	0.007	0.007	1	0.997	0.993	0.986	0.993	ND
AJP31	3	430	0.235	0.266	0.232	0.965	0.883	0.804	0.573	0.76	NS
AJP36	3	430	0.435	0.439	0.398	0.904	0.769	0.628	0.356	0.62	NS
AJP38	3	430	0.088	0.085	0.081	0.996	0.959	0.923	0.841	0.918	ND
AJP43	2	272	0.011	0.114	0.107	0.994	0.946	0.901	0.792	0.891	ND
AJP47	3	430	0.626	0.595	0.509	0.823	0.698	0.556	0.25	0.515	NS
K, number of alleles at the locus; N, number of individuals typed at the alleles; Ho, observed heterozygosity; He, expected heterozygosity; PIC, polymorphic information content; NE-1P, average non-exclusion probability for one candidate parent, NE-2P, average non-exclusion probability for one candidate parent given the genotype being known of the other parent; NE-PP, average non-exclusion probabi…
