# Supplementary material for: Reproductive Strategies in Paternal Care and Remarkably Low Paternity Level in a Giant Water Bug
Source: Ecol Evol. 2025 Apr 23;15(4):e71316. doi: 10.1002/ece3.71316 (PMC12018165; doi:10.1002/ece3.71316)
Supplement: Supplementary file 3 — Table S3. Results of the parentage test of A. japonicus in the present study. [file ECE3-15-e71316-s006.xlsx]

## Sheet: Table S3
TABLE S3 | Results of the parentage test of A. japonicus in the present study
Egg mass ID	Offspring ID	Loci typed	Candidate mother ID	Candidate father ID	Cared male ID	Loci typed	Trio loci compared	Trio loci mismatching	Trio LOD score	Trio Delta	Trio confidence
EM1	7580	17	21813	7579	7579	17	17	1	6.89881	4.1162	a
	7581	17	21815	7579	7579	17	17	0	7.51975	5.53716	a
	7582	17	21807	7649	7579	17	17	0	4.4719	0.010889	c
	7583	17	21803	7579	7579	17	17	0	7.35304	0.0133551	c
	7584	17	21807	7579	7579	17	17	0	7.20732	0.00213965	c
	7585	17	21812	7579	7579	17	17	0	12.461	6.34162	a
	7586	16	21812	7590	7579	16	16	0	6.97121	0.682953	b
	7587	16	21803	7579	7579	17	16	0	9.29845	1.29942	b
	7588	16	21814	7579	7579	17	16	0	4.82279	0.701866	b
	7589	17	21807	7660	7579	16	17	0	11.8465	2.62126	a
EM2	7591	17	21817	7660	7590	16	17	0	7.19877	1.37043	b
	7592	17	21817	7590	7590	16	17	0	5.1748	0.724861	b
	7593	17	21810	7590	7590	16	17	0	11.2092	1.99985	a
	7594	16	21813	7590	7590	16	16	0	9.26801	3.93304	a
	7595	16	21819	7590	7590	16	16	0	9.29725	5.60863	a
	7596	16	21806	7649	7590	17	16	0	6.35466	0.668815	b
	7597	16	21808	7590	7590	16	16	0	6.9831	1.351	b
	7598	17	21818	7590	7590	16	17	0	9.50969	0.640123	b
	7599	17	21819	7649	7590	17	17	0	11.7994	9.81394	a
	7600	17	21818	7590	7590	16	17	0	9.69659	8.34027	a
EM3	7650	17	21806	7649	7649	17	17	0	7.30132	5.74655	a
	7651	17	21802	7649	7649	17	17	0	13.2376	6.17961	a
	7652	17	21803	7649	7649	17	17	0	8.96184	2.66453	a
	7653	16	21819	7660	7649	16	16	0	8.32023	1.3519	b
	7654	17	21817	7579	7649	17	17	0	6.01294	3.46304	a
	7655	17	21805	7649	7649	17	17	0	6.75509	0.738491	b
	7656	17	21818	7649	7649	17	17	0	6.9908	6.92798	a
	7657	17	21814	7649	7649	17	17	0	6.04127	0.686762	b
	7658	17	21819	7649	7649	17	17	0	9.77297	6.00045	a
	7659	17	21801	7840	7649	17	17	0	14.813	6.66158	a
EM4	7661	17	21810	7660	7660	16	17	0	10.0108	4.07385	a
	7662	17	21802	7660	7660	16	17	0	8.4065	4.09061	a
	7663	16	21801	7660	7660	16	16	0	8.40248	1.3514	b
	7664	17	21802	7660	7660	16	17	0	10.3739	4.09061	a
	7665	17	21812	7660	7660	16	17	0	10.7248	4.08648	a
	7666	17	21810	7660	7660	16	17	0	6.81664	0.603877	b
	7667	16	21803	7660	7660	16	16	1	3.78221	2.03042	a
	7668	17	21809	7660	7660	16	17	0	7.80736	4.0865	a
	7669	17	21815	7660	7660	16	17	0	7.29417	2.72213	a
	7670	17	21813	7660	7660	16	16	0	7.01544	2.60462	a
EM5	7703	16	21820	7835	7702	17	16	0	10.1173	0.00888464	c
	7704	16	21820	7835	7702	17	16	0	8.63373	0.0146986	c
	7705	16	21804	7702	7702	16	16	0	4.21496	1.34213	b
	7706	17	21809	7660	7702	16	17	0	6.13421	3.98927	a
	7707	16	21820	7702	7702	16	16	0	11.2737	0.674192	b
	7708	17	21810	7840	7702	17	17	1	9.91418	5.66057	a
	7709	17	21805	7702	7702	16	17	0	6.31348	1.29126	b
	7710	16	21819	7702	7702	16	16	0	11.1661	10.8763	a
	7711	17	21801	7702	7702	16	17	1	8.07056	8.07056	a
	7712	17	21802	7702	7702	16	17	0	7.53328	4.99065	a
EM6	7714	17	21805	7713	7713	17	17	0	5.8226	2.69544	a
	7715	16	21816	7660	7713	16	16	0	3.78822	0.665363	b
	7716	17	21805	7649	7713	17	17	0	11.6935	8.77703	a
	7717	17	21805	7839	7713	16	17	0	4.19031	0.634499	b
	7718	17	21805	7845	7713	17	17	0	5.08816	0.69512	b
	7719	17	21805	7713	7713	17	17	0	7.75082	3.72126	a
	7720	17	21810	7713	7713	17	17	0	7.34725	0.0613605	c
	7721	17	21804	7713	7713	17	17	0	7.57015	0.0430108	c
	7722	17	21805	7841	7713	17	17	0	4.75705	0.67794	b
	7723	17	21801	7713	7713	17	17	0	9.2269	5.93581	a
EM7	23174	17	21809	7845	7845	17	17	0	5.80087	0.0643649	c
	23175	17	21814	7839	7845	16	17	0	9.66442	5.10962	a
	23176	17	21814	7660	7845	16	17	0	5.97049	0.61931	b
	23177	17	21811	7845	7845	17	17	0	11.643	6.67811	a
	23178	17	21811	7845	7845	17	17	1	2.2699	1.02597	b
	23179	16	21819	7660	7845	16	16	0	6.40722	0.683578	b
	23180	17	21811	7845	7845	17	17	0	10.526	0.0462319	c
	23181	17	21811	7845	7845	17	17	1	6.06786	5.13277	a
	23182	17	21807	7649	7845	17	17	0	7.64129	0.00985121	c
	23183	17	21808	7845	7845	17	17	0	3.77803	1.89419	a
EM8	23184	16	21803	7839	7839	16	16	0	6.92084	0.688473	b
	23185	17	21809	7713	7839	17	17	0	6.6807	0.0511212	c
	23186	16	21819	7839	7839	16	16	0	9.35237	0.684777	b
	23187	16	21808	7839	7839	16	16	0	5.9409	0.670061	b
	23188	17	21811	7839	7839	16	17	0	7.32449	0.6242	b
	23189	17	21813	7839	7839	16	16	0	5.85873	2.75684	a
	23190	16	21808	7839	7839	16	16	0	8.32244	3.30603	a
	23191	17	21801	7839	7839	16	17	1	9.15757	6.21726	a
	23192	17	21818	7845	7839	17	17	0	4.71746	1.32096	b
	23193	16	21819	7839	7839	16	16	0	12.2671	6.33767	a
EM9	23194	16	21806	7845	7846	17	16	0	5.37598	1.34216	b
	23195	17	21812	7835	7846	17	17	0	6.48969	0.677841	b
	23196	16	21817	7846	7846	17	16	0	7.54801	2.04317	a
	23197	17	21801	7846	7846	17	17	1	5.15675	1.57163	a
	23198	17	21820	7846	7846	17	17	0	6.63834	4.19657	a
	23199	17	21814	7844	7846	16	17	0	7.20364	0.672422	b
	23200	17	21806	7843	7846	17	17	0	10.7852	1.42369	b
	23201	17	21820	7846	7846	17	17	0	13.5126	6.70491	a
	23202	17	21806	7846	7846	17	17	0	6.50192	3.59877	a
	23203	17	21807	7845	7846	17	17	0	7.20052	1.42505	b
EM10	23204	17	21804	7843	7843	17	17	0	6.24165	2.03509	a
	23205	17	21802	7843	7843	17	17	0	14.5632	11.1521	a
	23206	17	21817	7843	7843	17	17	1	4.71175	0.743467	b
	23207	16	21808	7843	7843	17	16	0	9.55675	9.55675	a
	23208	16	21809	7843	7843	17	16	0	5.33031	0.690962	b
	23209	17	21816	7837	7843	17	17	0	5.79691	4.94785e-05	c
	23210	16	21804	7843	7843	17	16	0	9.0727	9.0727	a
	23211	17	21817	7843	7843	17	17	0	10.5316	10.5316	a
	23212	17	21817	7843	7843	17	17	0	8.16426	6.70381	a
	23213	16	21816	7843	7843	17	16	0	8.32848	0.010375	c
EM11	23214	17	21801	7844	7844	16	17	0	7.02836	1.35472	b
	23215	16	21820	7844	7844	16	16	0	10.6665	4.76097	a
	23216	17	21805	7844	7844	16	17	0	7.30431	3.4349	a
	23217	17	21805	7844	7844	16	17	0	7.12426	4.36851	a
	23218	16	21818	7844	7844	16	16	0	7.28205	0.689059	b
	23219	16	21816	7660	7844	16	16	0	5.06914	1.3499	b
	23220	16	21816	7843	7844	17	16	0	8.79794	4.07879	a
	23221	17	21815	7846	7844	17	17	0	6.49272	1.34247	b
	23222	16	21814	7844	7844	16	16	0	5.65256	0.654138	b
	23223	16	21819	7844	7844	16	16	0	9.95653	5.59404	a
EM12	23224	16	21819	7834	7842	16	16	0	7.80636	0.710102	b
	23225	17	21809	7842	7842	16	17	0	6.14996	0.704429	b
	23226	17	21809	7842	7842	16	17	0	7.97835	4.98972	a
	23227	17	21817	7844	7842	16	17	0	7.88465	0.00354034	c
	23228	17	21807	7846	7842	17	17	1	2.69929	2.69929	a
	23229	16	21819	7842	7842	16	16	0	8.61497	5.28094	a
	23230	16	21801	7713	7842	17	16	0	9.52963	0.695903	b
	23231	17	21810	7842	7842	16	17	0	10.4892	9.26866	a
	23232	17	21812	7842	7842	16	17	0	6.8242	3.22109	a
	23233	17	21807	7842	7842	16	17	0	8.39369	6.60627	a
EM13	23234	17	21807	7835	7835	17	17	0	9.25482	7.27503	a
	23235	16	21806	7702	7835	16	16	0	7.74228	0.662917	b
	23236	16	21812	7649	7835	17	16	0	6.57431	1.35535	b
	23237	17	21810	7845	7835	17	17	0	2.79398	0.668821	b
	23238	17	21812	7660	7835	16	17	0	4.36278	1.29955	b
	23239	17	21812	7835	7835	17	17	0	8.41547	6.99707	a
	23240	16	21820	7835	7835	17	16	0	6.27438	2.02537	a
	23241	16	21804	7835	7835	17	16	0	2.9232	2.37118	a
	23242	17	21812	7835	7835	17	17	0	3.28131	1.36661	b
	23243	17	21807	7846	7835	17	17	0	7.19225	1.34027	b
EM14	23244	17	21818	7713	7833	17	17	0	7.7569	4.06488	a
	23245	17	21808	7660	7833	16	16	0	6.21341	1.34946	b
	23246	17	21807	7837	7833	17	17	0	9.67796	1.42033	b
	23247	16	21820	7834	7833	16	16	1	4.82367	0.228316	c
	23248	17	21818	7833	7833	17	17	0	6.79013	3.73581	a
	23249	17	21808	7649	7833	17	17	0	7.37518	2.0592	a
	23250	17	21819	7660	7833	16	16	0	8.20734	0.69771	b
	23251	16	21817	7845	7833	17	16	0	5.67849	1.34695	b
	23252	17	21808	7660	7833	16	16	1	2.48804	0.453906	c
	23253	17	21819	7649	7833	17	17	1	4.76369	0.229584	c
EM15	23254	17	21807	7579	7579	17	17	0	7.90667	4.21363	a
	23255	17	21818	7579	7579	17	17	1	7.50627	4.05579	a
	23256	17	21807	7579	7579	17	17	0	5.69905	0.679287	b
	23257	17	21809	7579	7579	17	17	1	3.37782	0.712084	b
	23258	17	21805	7579	7579	17	17	0	6.82542	3.33717	a
	23259	17	21809	7579	7579	17	17	0	4.70642	0.0138143	c
	23260	16	21804	7579	7579	17	16	0	4.93249	0.696072	b
	23261	17	21812	7579	7579	17	17	0	8.52809	5.99123	a
	23262	16	21816	7579	7579	17	16	0	8.33874	8.33874	a
	23263	17	21809	7579	7579	17	17	1	4.89227	0.367513	c
EM16	23264	16	21804	7713	7713	17	16	0	7.25125	3.46224	a
	23265	17	21814	7660	7713	16	17	0	5.99084	1.29047	b
	23266	16	21812	7839	7713	16	16	0	3.09681	0.014839	c
	23267	16	21817	7702	7713	16	16	0	10.2787	7.71428	a
	23268	17	21805	7713	7713	17	17	0	8.57556	4.40448	a
	23269	17	21814	7841	7713	17	17	0	6.01982	0.691501	b
	23270	16	21801	7590	7713	16	16	0	3.8109	0.0225555	c
	23271	17	21815	7713	7713	17	17	0	4.81731	0.00343849	c
	23272	17	21809	7713	7713	17	17	0	6.84199	0.762278	b
	23273	17	21809	7590	7713	16	17	0	7.60728	3.67096	a
EM17	23342	17	21812	7702	7702	16	17	0	7.21752	4.99642	a
	23343	17	21804	7660	7702	16	16	0	5.21134	0.585481	b
	23344	16	21804	7702	7702	16	16	0	8.34395	5.76525	a
	23345	16	21816	7702	7702	16	16	0	6.5092	6.3376	a
	23346	16	21804	7702	7702	16	16	0	5.29716	0.699128	b
	23347	16	21804	7702	7702	16	16	0	6.14884	4.72458	a
	23348	17	21817	7660	7702	16	17	0	6.41745	1.37043	b
	23349	17	21807	7702	7702	16	17	0	10.2835	10.2835	a
	23350	16	21804	7702	7702	16	16	0	5.49068	4.03534	a
	23351	16	21804	7839	7702	16	16	0	5.03747	0.0034295	c
EM18	23352	17	21810	7649	7590	17	17	1	6.46357	2.05929	a
	23353	17	21815	7590	7590	16	17	0	9.64609	8.54059	a
	23354	17	21817	7590	7590	16	17	0	6.24704	0.010709	c
	23355	17	21817	7590	7590	16	17	0	5.35424	0.692299	b
	23356	17	21818	7590	7590	16	17	0	10.212	4.23479	a
	23357	17	21814	7590	7590	16	17	0	4.85863	0.667323	b
	23358	17	21817	7590	7590	16	17	0	7.11692	0.616962	b
	23359	17	21818	7590	7590	16	17	1	5.51786	1.53632	a
	23360	16	21807	7590	7590	16	16	0	12.5347	9.62017	a
	23361	17	21812	7590	7590	16	17	0	6.22134	0.687141	b
EM19	23362	17	21815	7649	7649	17	17	0	8.37759	0.741906	b
	23363	17	21812	7590	7649	16	17	0	10.3217	7.81554	a
	23364	17	21810	7649	7649	17	17	0	9.63706	4.612	a
	23365	17	21809	7649	7649	17	17	0	8.46932	0.740402	b
	23366	17	21814	7649	7649	17	17	0	7.08814	2.71498	a
	23367	16	21801	7649	7649	17	16	0	8.63919	8.63919	a
	23368	17	21809	7590	7649	16	17	0	4.79402	2.11671	a
	23369	17	21818	7649	7649	17	17	0	6.9846	6.9846	a
	23370	17	21810	7649	7649	17	17	0	11.5736	10.4786	a
	23371	17	21817	7649	7649	17	17	0	6.40051	1.38634	b
EM20	23372	17	21805	7660	7845	16	17	0	3.99697	0.0673499	c
	23373	17	21815	7845	7845	17	17	0	5.03636	0.0552312	c
	23374	16	21814	7845	7845	17	16	0	3.43473	0.0541348	c
	23375	17	21812	7845	7845	17	17	0	7.52804	5.08488	a
	23376	17	21805	7845	7845	17	17	0	6.10939	0.6776	b
	23377	17	21812	7844	7845	16	17	0	6.78893	0.615107	b
	23378	17	21812	7713	7845	17	17	0	5.01166	0.00220881	c
	23379	17	21817	7845	7845	17	17	0	4.30462	0.738308	b
	23380	16	21807	7840	7845	17	16	0	6.01277	0.011457	c
	23381	17	21805	7845	7845	17	17	0	4.54195	0.0615772	c
EM21	23382	16	21801	7713	7839	17	16	0	7.08455	0.666195	b
	23383	16	21815	7839	7839	16	16	0	7.86517	0.676625	b
	23384	16	21814	7839	7839	16	16	0	8.96733	6.83545	a
	23385	16	21814	7839	7839	16	16	0	9.34127	9.34127	a
	23386	16	21801	7839	7839	16	16	0	5.62893	0.668004	b
	23387	16	21811	7839	7839	16	16	1	4.3228	4.3228	a
	23388	15	21809	7839	7839	16	15	0	7.80216	1.37725	b
	23389	16	21814	7579	7839	17	16	0	5.3346	3.28077	a
	23390	16	21816	7839	7839	16	16	0	5.69927	0.00838871	c
	23391	16	21815	7660	7839	16	16	0	5.9381	2.02875	a
EM22	23392	16	21801	7843	7846	17	16	0	7.31072	4.85273	a
	23393	16	21817	7660	7846	16	16	0	4.79663	0.688842	b
	23394	16	21814	7846	7846	17	16	0	5.33686	0.00106376	c
	23395	16	21817	7846	7846	17	16	0	8.8013	0.68923	b
	23396	16	21809	7843	7846	17	16	0	6.17439	2.71836	a
	23397	16	21804	7837	7846	17	16	0	3.76817	0.0131341	c
	23398	16	21804	7846	7846	17	16	0	2.96818	1.69884	a
	23399	16	21816	7649	7846	17	16	0	6.65652	0.00332101	c
	23400	17	21807	7843	7846	17	17	0	7.2812	7.2812	a
	23401	16	21814	7846	7846	17	16	0	4.7165	3.26113	a
EM23	23414	17	21809	7843	7843	17	17	0	7.18027	4.23482	a
	23415	16	21807	7843	7843	17	16	0	10.1908	8.10704	a
	23416	16	21804	7843	7843	17	16	0	8.66773	5.4358	a
	23417	16	21805	7843	7843	17	16	0	6.75722	1.33442	b
	23418	16	21804	7843	7843	17	16	0	8.10776	4.88565	a
	23419	16	21817	7840	7843	17	16	0	9.66003	6.27217	a
	23420	16	21816	7843	7843	17	16	0	5.81032	2.05126	a
	23421	16	21814	7843	7843	17	16	0	7.70451	5.86349	a
	23422	16	21816	7843	7843	17	16	0	9.1185	0.010375	c
	23423	17	21809	7843	7843	17	17	0	5.54006	4.23482	a
EM24	23424	17	21817	7834	7834	16	17	0	9.16882	7.10016	a
	23425	16	21804	7842	7834	16	16	0	5.99853	0.681924	b
	23426	16	21816	7834	7834	16	16	0	4.46408	0.676343	b
	23427	16	21816	7834	7834	16	16	0	4.4985	0.0100012	c
	23428	16	21809	7834	7834	16	16	0	5.74708	0.00960218	c
	23429	16	21805	7834	7834	16	16	0	5.48278	2.04488	a
	23430	16	21805	7834	7834	16	16	0	10.4291	10.4291	a
	23431	16	21815	7834	7834	16	16	0	6.56142	0.000718402	c
	23432	16	21804	7834	7834	16	16	0	11.1328	4.90715	a
	23433	16	21804	7834	7834	16	16	0	8.94121	7.56846	a
EM25	23438	16	21801	7844	7844	16	16	0	9.5113	5.24935	a
	23439	16	21816	7837	7844	17	16	0	5.27353	0.00486139	c
	23440	17	21814	7660	7844	16	17	0	5.14396	0.686715	b
	23441	16	21803	7839	7844	16	16	3	-4.51557	0	c
	23442	17	21814	7845	7844	17	17	0	2.91967	0.0541348	c
	23443	16	21816	7845	7844	17	16	0	4.87213	0.670058	b
	23444	16	21811	7844	7844	16	16	0	7.64839	0.0175413	c
	23445	16	21817	7844	7844	16	16	0	7.04371	0.668595	b
	23446	16	21816	7844	7844	16	16	0	4.84424	0.674916	b
	23447	16	21814	7842	7844	16	16	2	-2.06101	0	c
EM26	23448	17	21814	7835	7835	17	17	0	3.64913	1.40678	b
	23449	16	21801	7835	7835	17	16	0	8.22459	6.25508	a
	23450	16	21816	7702	7835	16	16	1	0.281798	0.275685	c
	23451	17	21805	7843	7835	17	17	0	3.90452	1.35	b
	23452	17	21805	7835	7835	17	17	0	6.75787	2.54938	a
	23453	17	21801	7835	7835	17	17	1	4.69942	4.51454	a
	23454	17	21811	7836	7835	17	17	1	2.59982	0.194713	c
	23455	16	21803	7835	7835	17	16	2	-0.346584	0	c
	23456	17	21812	7702	7835	16	17	0	5.64818	0.630252	b
	23457	16	21816	7835	7835	17	16	0	1.2523	0.00108335	c
EM27	23458	17	21814	7833	7833	17	17	0	0.297468	0.166786	c
	23459	16	21801	7702	7833	16	16	0	4.96479	0.468095	c
	23460	17	21814	7833	7833	17	17	0	1.03504	0.0676086	c
	23461	17	21817	7833	7833	17	17	0	3.04379	1.43241	b
	23462	17	21807	7837	7833	17	17	0	3.3628	1.4132	b
	23463	17	21803	7833	7833	17	17	0	3.53031	2.00363	a
	23464	16	21805	7843	7833	17	16	1	3.15256	0.254492	c
	23465	17	21805	7713	7833	17	17	1	-0.0280576	0	c
	23466	17	21805	7837	7833	17	17	0	4.60236	0.061178	c
	23467	16	21801	7713	7833	17	16	0	4.80395	3.98306	a
EM28	23468	17	21814	7842	7842	16	17	0	5.28526	0.606361	b
	23469	17	21801	7842	7842	16	17	0	13.456	7.08354	a
	23470	17	21816	7838	7842	16	16	1	1.41059	0.297282	c
	23471	16	21816	7842	7842	16	16	0	7.61417	6.11445	a
	23472	17	21805	7842	7842	16	17	0	5.29092	3.58069	a
	23473	17	21805	7842	7842	16	17	0	7.9964	7.89487	a
	23474	16	21814	7846	7842	17	16	1	0.270253	0.270253	c
	23475	17	21803	7841	7842	17	17	0	6.95238	0.0767057	c
	23476	17	21814	7835	7842	17	17	0	3.34447	0.001374	c
	23477	16	21814	7842	7842	16	16	0	4.5064	0.665067	b
EM29	23479	16	21803	7843	7702	17	16	2	-0.602935	0	c
	23480	16	21811	7702	7702	16	16	1	3.69346	1.50657	a
	23481	17	21805	7713	7702	17	17	0	2.67396	0.0619151	c
	23482	17	21803	7842	7702	16	16	1	3.38117	0.00783012	c
	23483	17	21805	7702	7702	16	17	1	2.57345	0.252729	c
	23484	16	21805	7702	7702	16	16	0	4.96726	0.015593	c
	23485	16	21816	7702	7702	16	16	1	-1.13336	0	c
	23486	17	21811	7702	7702	16	17	0	10.575	4.82439	a
	23487	17	21811	7702	7702	16	17	0	10.1459	3.80043	a
	23488	17	21811	7835	7702	17	17	1	3.93289	0.0262129	c
EM30	23489	17	21811	7713	7713	17	17	0	9.13416	1.40767	b
	23490	17	21817	7713	7713	17	17	0	8.86275	5.96467	a
	23491	17	21805	7713	7713	17	17	1	0.653604	0.653604	b
	23492	17	21817	7713	7713	17	17	0	7.03042	3.31035	a
	23493	17	21801	7702	7713	16	17	0	11.3237	1.86491	a
	23494	17	21814	7660	7713	16	17	0	5.86089	0.61931	b
	23495	17	21805	7713	7713	17	17	0	4.46661	3.52513	a
	23496	17	21817	7841	7713	17	17	0	7.35423	0.6911	b
	23497	17	21814	7702	7713	16	17	0	5.65432	0.6548	b
	23498	17	21805	7713	7713	17	17	0	5.72869	0.741337	b
EM31	23499	17	21817	7579	7579	17	17	0	8.21767	5.96211	a
	23500	17	21817	7841	7579	17	17	0	6.41004	0.6911	b
	23501	17	21803	7713	7579	17	17	1	2.52481	1.31652	b
	23502	16	21814	7579	7579	17	16	0	5.47394	0.701866	b
	23503	17	21805	7579	7579	17	17	0	5.94022	4.69135	a
	23504	17	21803	7841	7579	17	17	0	8.59626	1.31236	b
	23505	17	21814	7579	7579	17	17	0	7.64408	0.661978	b
	23506	17	21801	7660	7579	16	17	1	6.22811	2.10538	a
	23507	17	21805	7579	7579	17	17	1	4.51158	3.84349	a
	23508	16	21805	7579	7579	17	16	0	4.68858	4.21065	a
EM32	23509	17	21814	7590	7590	16	17	0	7.6138	5.85484	a
	23510	16	21805	7713	7590	17	16	2	-2.81214	0	c
	23511	16	21801	7590	7590	16	16	0	8.82534	6.94233	a
	23512	16	21816	7590	7590	16	16	0	8.36174	5.23098	a
	23513	16	21805	7590	7590	16	16	1	1.3293	0.679497	b
	23514	16	21816	7590	7590	16	16	0	6.1695	5.5065	a
	23515	16	21801	7590	7590	16	16	0	5.54977	0.014734	c
	23516	17	21801	7590	7590	16	17	0	9.12713	9.12713	a
	23517	17	21801	7590	7590	16	17	0	9.16229	6.63663	a
	23518	17	21803	7836	7590	17	17	2	-1.53284	0	c
EM33	23519	16	21816	7839	7839	16	16	1	4.02053	4.02053	a
	23520	17	21817	7839	7839	16	17	0	8.50974	6.06459	a
	23521	17	21810	7840	7839	17	17	2	3.9182	0.932	b
	23522	16	21816	7839	7839	16	16	0	5.89556	5.89556	a
	23523	16	21816	7839	7839	16	16	1	2.75999	2.75999	a
	23524	16	21805	7839	7839	16	16	0	8.80243	0.0051619	c
	23525	17	21805	7839	7839	16	17	1	2.20107	0.634499	b
	23526	17	21817	7839	7839	16	17	0	9.29394	6.59593	a
	23527	17	21805	7839	7839	16	17	0	4.0372	0.634499	b
	23528	17	21817	7839	7839	16	17	0	5.44041	0.67951	b
EM34	23529	16	21816	7579	7843	17	16	0	4.54808	1.14066	b
	23530	17	21811	7843	7843	17	17	1	6.38634	6.38634	a
	23531	17	21805	7835	7843	17	17	0	5.18384	0.807469	b
	23532	17	21817	7843	7843	17	17	0	6.48495	0.690213	b
	23533	17	21811	7843	7843	17	17	0	7.88474	4.13174	a
	23534	17	21805	7843	7843	17	17	0	7.37326	5.48051	a
	23535	17	21814	7843	7843	17	17	0	5.65885	3.54692	a
	23536	17	21814	7843	7843	17	17	0	7.18022	4.5171	a
	23537	17	21805	7843	7843	17	17	0	9.25834	4.76477	a
	23538	17	21810	7842	7843	16	17	1	-1.56642	0	c
EM35	23539	17	21814	7840	7840	17	17	0	11.7038	8.41231	a
	23540	17	21805	7840	7840	17	17	1	8.52915	8.52915	a
	23541	16	21810	7840	7840	17	16	2	0.894753	0.894753	b
	23542	16	21816	7840	7840	17	16	0	10.6049	3.99134	a
	23543	17	21817	7845	7840	17	17	0	3.54796	0.683982	b
	23544	17	21817	7845	7840	17	17	0	5.86934	0.681966	b
	23545	17	21817	7845	7840	17	17	0	5.71623	0.00456301	c
	23546	16	21810	7840	7840	17	16	3	-4.04686	0	c
	23547	17	21816	7660	7840	16	16	1	-0.452782	0	c
	23548	17	21817	7840	7840	17	17	0	8.09565	3.98954	a
EM36	23549	16	21816	7846	7846	17	16	1	3.18605	3.18605	a
	23550	17	21814	7846	7846	17	17	0	9.16168	4.67453	a
	23551	17	21816	7846	7846	17	17	0	7.20037	0.637786	b
	23552	17	21814	7846	7846	17	17	0	10.6064	5.34525	a
	23553	17	21816	7846	7846	17	17	0	9.40268	5.10777	a
	23554	17	21814	7846	7846	17	17	0	9.60661	3.54865	a
	23555	17	21816	7840	7846	17	17	0	11.7976	4.54877	a
	23556	17	21816	7836	7846	17	17	1	2.51466	2.51466	a
	23557	17	21814	7845	7846	17	17	0	3.78208	0.7294	b
	23558	17	21816	7846	7846	17	17	0	7.23687	5.10777	a
EM37	23598	17	21814	7839	7845	16	17	0	4.12323	3.34113	a
	23599	16	21816	7845	7845	17	16	0	5.06991	1.36398	b
	23600	17	21814	7649	7845	17	17	0	5.50877	0.00616535	c
	23601	16	21811	7839	7845	16	16	0	3.69456	1.37002	b
	23602	17	21816	7835	7845	17	17	0	0.662171	0.415211	c
	23603	16	21816	7845	7845	17	16	0	4.57648	2.04207	a
	23604	17	21810	7839	7845	16	17	1	0.350872	0.350872	c
	23605	16	21816	7845	7845	17	16	0	5.34853	3.78705	a
	23606	17	21816	7845	7845	17	17	0	6.40527	0.666464	b
	23607	17	21805	7845	7845	17	17	0	4.04534	1.34841	b
EM38	23608	17	21814	7843	7649	17	17	1	-0.44605	0	c
	23609	17	21814	7649	7649	17	17	0	4.9104	2.88876	a
	23610	17	21805	7649	7649	17	17	0	5.44663	0.0568999	c
	23611	17	21817	7649	7649	17	17	0	12.1189	6.04581	a
	23612	17	21816	7649	7649	17	17	0	5.95248	2.65776	a
	23613	16	21816	7649	7649	17	16	0	6.64385	5.17481	a
	23614	17	21805	7839	7649	16	17	0	9.45949	9.45949	a
	23615	16	21816	7649	7649	17	16	0	4.29166	0.680691	b
	23616	16	21805	7649	7649	17	16	0	8.66894	0.676886	b
	23617	17	21801	7649	7649	17	17	1	3.9156	1.31519	b
EM39	23618	16	21814	7844	7844	16	16	0	5.18715	1.36136	b
	23619	16	21805	7834	7844	16	16	1	2.92173	1.48583	a
	23620	15	21805	7660	7844	16	15	0	7.35792	2.05758	a
	23621	15	21805	7834	7844	16	15	0	9.52294	5.30012	a
	23622	15	21803	7842	7844	16	15	1	5.33694	3.32651	a
	23623	16	21805	7844	7844	16	16	0	7.85292	4.85141	a
	23624	17	21816	7842	7844	16	16	1	1.26391	0.617357	b
	23625	17	21814	7844	7844	16	17	0	5.41029	5.28097	a
	23626	16	21814	7844	7844	16	16	0	9.0756	9.0756	a
	23627	15	21805	7842	7844	16	15	0	4.73712	0.00134336	c
Trio confidence, a: ≥95%, b: ≥80%, c: <80%.
