# Supplementary material for: Reproductive Strategies in Paternal Care and Remarkably Low Paternity Level in a Giant Water Bug
Source: Ecol Evol. 2025 Apr 23;15(4):e71316. doi: 10.1002/ece3.71316 (PMC12018165; doi:10.1002/ece3.71316)
Supplement: Supplementary file 4 — Table S4. Ranking of models that explain the number of the male’s fertilized offsprings cared on the male’s dorsum (e.g., direct cared offsprings). [file ECE3-15-e71316-s001.xlsx]

## Sheet: Table S4
TABLE S4 | Ranking of models that explain the number of the male’s fertilized offsprings cared on the male’s dorsum (e.g., direct cared offsprings)
Model rank	Model	k	AIC	Delta AIC	Akaike weight
1	Total Care Eggs (TCE)	3	154.7	0	0.6
2	TCE+Body-size (BS)	4	156.2	1.47	0.29
3	TCE*BS	8	158	3.25	0.12
4	Null model	1	177.8	23.02	0
5	BS	2	179.3	24.59	0
The best model to fit the observed data (⊿AIC ≤2.0) is indicated in bold. k, the number of parameters; AIC, Akaike’s Information Criteria; Delta AIC, difference in AIC values between the model and the most strongly supported model; Akaike weight, AIC weight-relative strength of support for the model.
