# Supplementary material for: Reproductive Strategies in Paternal Care and Remarkably Low Paternity Level in a Giant Water Bug
Source: Ecol Evol. 2025 Apr 23;15(4):e71316. doi: 10.1002/ece3.71316 (PMC12018165; doi:10.1002/ece3.71316)
Supplement: Supplementary file 5 — Table S5. Ranking of models that explain the number of offspring overall in the mating trial. [file ECE3-15-e71316-s007.xlsx]

## Sheet: Table S5
TABLE S5 | Ranking of models that explain the number of offspring overall in the mating trial
Model rank	Model	k	AIC	Delta AIC	Akaike weight
1	Total Care Eggs (TCE)	3	181.2	0	0.59
2	TCE+Body-size (BS)	4	182.7	1.5	0.28
3	TCE*BS	8	184.7	3.48	0.1
4	Null model	1	187.5	6.32	0.03
5	BS	2	189.4	8.25	0.01
The best model to fit the observed data (⊿AIC ≤2.0) is indicated in bold. k, the number of parameters; AIC, Akaike’s Information Criteria; Delta AIC, difference in the AIC value between the model and the most strongly supported model; Akaike weight, AIC weight-relative strength of support for the model.
