# Supplementary material for: Reproductive Strategies in Paternal Care and Remarkably Low Paternity Level in a Giant Water Bug
Source: Ecol Evol. 2025 Apr 23;15(4):e71316. doi: 10.1002/ece3.71316 (PMC12018165; doi:10.1002/ece3.71316)
Supplement: Supplementary file 6 — Table S6. Results from GLM on the number of the male’s fertilized offsprings cared on the male’s dorsum (e.g., direct cared offsprings). [file ECE3-15-e71316-s004.xlsx]

## Sheet: Table S6
TABLE S6 | Results from GLM on the number of the male’s fertilized offsprings cared on the male’s dorsum (e.g., direct cared offsprings)
Model rank	Model	Estimate	95% CI
1	(Intercept)	3.412	(3.087,	3.738)
	TCE	0.007	(0.005,	0.009)
2	(Intercept)	4.416	(1.690,	7.141)
	TCE	0.007	(0.005,	0.009)
	BS	-0.136	(-0.503,	0.231)
The coefficient indicates the relative effect of non-caring males in comparison with that of caring males. Factors shown in bold do not include zero in 95% CI.
