# Supplementary material for: Reproductive Strategies in Paternal Care and Remarkably Low Paternity Level in a Giant Water Bug
Source: Ecol Evol. 2025 Apr 23;15(4):e71316. doi: 10.1002/ece3.71316 (PMC12018165; doi:10.1002/ece3.71316)
Supplement: Supplementary file 7 — Table S7. Ranking of models that explain the estimated number of offspring overall in the mating trial. [file ECE3-15-e71316-s005.xlsx]

## Sheet: Table S7
TABLE S7 | Ranking of models that explain the estimated number of offspring overall in the mating trial
Model rank	Model	Estimate	95% CI
1	(Intercept)	4.28	(3.799,	4.761)
	TCE	0.004	(0.002,	0.007)
2	(Intercept)	5.823	(1.652,	9.994)
	TCE	0.005	(0.002,	0.008)
	BS	-0.21	(-0.772,	0.352)
The coefficient indicates the relative effect of non-caring males in comparison with that of caring males. Factors shown in bold do not include zero in 95% CI.
